# Supplementary material for: Tracking the Antigenic Evolution of Foot-and-Mouth Disease Virus
Source: PLoS One. 2016 Jul 22;11(7):e0159360. doi: 10.1371/journal.pone.0159360 (PMC4957747; doi:10.1371/journal.pone.0159360)
Supplement: S1 Data — (CSV) [file pone.0159360.s001.csv]

Serotype	Assay	Serum	Virus	Log Titre	Operator	Date	Serum type	Animal
O	VNT	O Kau IC/66	O Kau IC/66	2.14	OV1	20100201	pool	pool
O	VNT	O Kau IC/66	O Kau IC/66	2.10	OV1	20091202	pool	pool
O	VNT	O Kau IC/66	O Kau IC/66	1.94	OV1	20091003	pool	pool
O	VNT	O Kau IC/66	O Kau IC/66	1.99	OV1	20091204	pool	pool
O	VNT	O Kau IC/66	O Kau IC/66	2.17	OV1	20090807	pool	pool
O	VNT	O Kau IC/66	O Kau IC/66	1.91	OV1	20100209	pool	pool
O	VNT	O Kau IC/66	O Kau IC/66	1.91	OV1	20110209	pool	pool
O	VNT	O Kau IC/66	O Kau IC/66	2.22	OV1	20090811	pool	pool
O	VNT	O Kau IC/66	O Kau IC/66	1.86	OV1	20100312	pool	pool
O	VNT	O Kau IC/66	O Kau IC/66	2.13	OV1	20090713	pool	pool
O	VNT	O Kau IC/66	O Kau IC/66	2.24	OV1	20090814	pool	pool
O	VNT	O Kau IC/66	O Kau IC/66	2.04	OV1	20090115	pool	pool
O	VNT	O Kau IC/66	O Kau IC/66	2.20	OV1	20091117	pool	pool
O	VNT	O Kau IC/66	O Kau IC/66	2.13	OV1	20100118	pool	pool
O	VNT	O Kau IC/66	O Kau IC/66	2.12	OV1	20090818	pool	pool
O	VNT	O Kau IC/66	O Kau IC/66	1.92	OV1	20100520	pool	pool
O	VNT	O Kau IC/66	O Kau IC/66	1.89	OV1	20090821	pool	pool
O	VNT	O Kau IC/66	O Kau IC/66	1.84	OV1	20091021	pool	pool
O	VNT	O Kau IC/66	O Kau IC/66	1.98	OV1	20091123	pool	pool
O	VNT	O Kau IC/66	O Kau IC/66	1.95	OV1	20090824	pool	pool
O	VNT	O Kau IC/66	O Kau IC/66	1.94	OV1	20091124	pool	pool
O	VNT	O Kau IC/66	O Kau IC/66	2.17	OV1	20090825	pool	pool
O	VNT	O Kau IC/66	O Kau IC/66	1.94	OV1	20100326	pool	pool
O	VNT	O Kau IC/66	O Kau IC/66	1.97	OV1	20100426	pool	pool
O	VNT	O Kau IC/66	O Kau IC/66	2.16	OV1	20090728	pool	pool
O	VNT	O Kau IC/66	O Kau IC/66	2.11	OV1	20090929	pool	pool
O	VNT	O Kau IC/66	O Kau IC/66	2.18	OV1	20090930	pool	pool
O	VNT	O Kau IC/66	O Kau WT/66	1.46	OV1	20091117	pool	pool
O	VNT	O Kau IC/66	O Alg 2/99	0.95	OV1	20090713	pool	pool
O	VNT	O Kau IC/66	O Arg 2/00	1.45	OV1	20090929	pool	pool
O	VNT	O Kau IC/66	O Arg 3/00	1.32	OV1	20091123	pool	pool
O	VNT	O Kau IC/66	O BFS 18/67	1.80	OV1	20100118	pool	pool
O	VNT	O Kau IC/66	O Bhu 2/08	1.43	OV1	20091123	pool	pool
O	VNT	O Kau IC/66	O Bol 17/90	1.15	OV1	20091204	pool	pool
O	VNT	O Kau IC/66	O Bra 1/92	1.42	OV1	20090115	pool	pool
O	VNT	O Kau IC/66	O Bra 1/94	1.34	OV1	20091123	pool	pool
O	VNT	O Kau IC/66	O Bra 2/94	1.34	OV1	20091123	pool	pool
O	VNT	O Kau IC/66	O Bra 3/94	1.18	OV1	20091204	pool	pool
O	VNT	O Kau IC/66	O Bra 4/94	1.43	OV1	20090807	pool	pool
O	VNT	O Kau IC/66	O Bra 5/94	1.10	OV1	20091204	pool	pool
O	VNT	O Kau IC/66	O Bra 6/94	1.41	OV1	20090115	pool	pool
O	VNT	O Kau IC/66	O Bra 8/94	1.46	OV1	20090115	pool	pool
O	VNT	O Kau IC/66	O Bra 1/95	1.39	OV1	20091204	pool	pool
O	VNT	O Kau IC/66	O Bul 1/93	1.15	OV1	20090713	pool	pool
O	VNT	O Kau IC/66	O Bun 3/03	1.35	OV1	20090807	pool	pool
O	VNT	O Kau IC/66	O Cam 3/92	1.39	OV1	20090807	pool	pool
O	VNT	O Kau IC/66	O Cam 6/98	1.16	OV1	20090807	pool	pool
O	VNT	O Kau IC/66	O Cam 0/58	1.54	OV1	20090115	pool	pool
O	VNT	O Kau IC/66	O Cas 0/93	0.83	OV1	20090814	pool	pool
O	VNT	O Kau IC/66	O Eth 2/93	1.30	OV1	20090814	pool	pool
O	VNT	O Kau IC/66	O Eth 30/94	1.76	OV1	20090929	pool	pool
O	VNT	O Kau IC/66	O Eth 1/95	1.42	OV1	20090814	pool	pool
O	VNT	O Kau IC/66	O Eth 3/04	1.21	OV1	20090825	pool	pool
O	VNT	O Kau IC/66	O Eth 58/05	1.07	OV1	20090807	pool	pool
O	VNT	O Kau IC/66	O Gre 4/94	1.27	OV1	20090807	pool	pool
O	VNT	O Kau IC/66	O Gre 21/94	1.01	OV1	20090807	pool	pool
O	VNT	O Kau IC/66	O Hkn 3/03	0.93	OV1	20100209	pool	pool
O	VNT	O Kau IC/66	O Hkn 3/04	0.97	OV1	20110209	pool	pool
O	VNT	O Kau IC/66	O Hkn 6/83	0.94	OV1	20100326	pool	pool
O	VNT	O Kau IC/66	O Hkn 16/83	1.22	OV1	20100326	pool	pool
O	VNT	O Kau IC/66	O Irn 15/97	1.57	OV1	20090713	pool	pool
O	VNT	O Kau IC/66	O Ita 1/93	1.34	OV1	20090713	pool	pool
O	VNT	O Kau IC/66	O Kuw 3/88	1.37	OV1	20090807	pool	pool
O	VNT	O Kau IC/66	O Kuw 2/06	1.27	OV1	20090713	pool	pool
O	VNT	O Kau IC/66	O Kuw 4/08	1.50	OV1	20090811	pool	pool
O	VNT	O Kau IC/66	O Lau 0/65	1.56	OV1	20090825	pool	pool
O	VNT	O Kau IC/66	O Man 0/69	0.92	OV1	20090811	pool	pool
O	VNT	O Kau IC/66	O Pak 7/03	1.25	OV1	20090811	pool	pool
O	VNT	O Kau IC/66	O Pak 17/03	1.04	OV1	20090818	pool	pool
O	VNT	O Kau IC/66	O Pak 67/03	1.12	OV1	20090818	pool	pool
O	VNT	O Kau IC/66	O Pak 68/03	0.96	OV1	20090811	pool	pool
O	VNT	O Kau IC/66	O Pak 16/05	1.42	OV1	20090818	pool	pool
O	VNT	O Kau IC/66	O Pak 20/07	1.34	OV1	20090811	pool	pool
O	VNT	O Kau IC/66	O Pak 50/07	1.41	OV1	20090811	pool	pool
O	VNT	O Kau IC/66	O Pak 71/07	1.61	OV1	20090811	pool	pool
O	VNT	O Kau IC/66	O Par 1/02	1.01	OV1	20091124	pool	pool
O	VNT	O Kau IC/66	O Par 2/02	1.07	OV1	20091124	pool	pool
O	VNT	O Kau IC/66	O Per 10/93	1.51	OV1	20091124	pool	pool
O	VNT	O Kau IC/66	O Per 14/93	1.45	OV1	20091124	pool	pool
O	VNT	O Kau IC/66	O Per 5/94	1.64	OV1	20091124	pool	pool
O	VNT	O Kau IC/66	O Per 6/94	1.44	OV1	20091124	pool	pool
O	VNT	O Kau IC/66	O Per 7/94	1.59	OV1	20091124	pool	pool
O	VNT	O Kau IC/66	O Phi 2/95	0.82	OV1	20090818	pool	pool
O	VNT	O Kau IC/66	O Phi 3/95	0.95	OV1	20090811	pool	pool
O	VNT	O Kau IC/66	O Phi 9/95	1.37	OV1	20090811	pool	pool
O	VNT	O Kau IC/66	O Sau 72/94	1.33	OV1	20090713	pool	pool
O	VNT	O Kau IC/66	O Sud 4/08	1.21	OV1	20091204	pool	pool
O	VNT	O Kau IC/66	O Sud 8/08	1.23	OV1	20091204	pool	pool
O	VNT	O Kau IC/66	O Taw 112/97	1.08	OV1	20090818	pool	pool
O	VNT	O Kau IC/66	O Taw 114/97	1.17	OV1	20090713	pool	pool
O	VNT	O Kau IC/66	O Tan 2/04	1.59	OV1	20090728	pool	pool
O	VNT	O Kau IC/66	O Tur 3/87	1.30	OV1	20090824	pool	pool
O	VNT	O Kau IC/66	O Tur 3/94	1.24	OV1	20090821	pool	pool
O	VNT	O Kau IC/66	O Tur 7/00	0.00	OV1	20090821	pool	pool
O	VNT	O Kau IC/66	O Vit 3/97	1.35	OV1	20090930	pool	pool
O	VNT	O Kau IC/66	O Vit 4/97	1.43	OV1	20090930	pool	pool
O	VNT	O Kau IC/66	O Vit 3/04	1.02	OV1	20090821	pool	pool
O	VNT	O Kau IC/66	O Vit 12/05	1.27	OV1	20100520	pool	pool
O	VNT	O Kau IC/66	O Uae 3/08	1.23	OV1	20091021	pool	pool
O	VNT	O Kau IC/66	O Uga 3/02	0.00	OV1	20100118	pool	pool
O	VNT	O Kau IC/66	O Ukg 10/01	1.47	OV1	20090824	pool	pool
O	VNT	O Kau IC/66	O Ukg 33/01	1.32	OV1	20090821	pool	pool
O	VNT	O Kau IC/66	O Ukg 34/01	0.94	OV1	20100118	pool	pool
O	VNT	O Kau IC/66	O Yem 4/06	0.00	OV1	20090930	pool	pool
O	VNT	O Kau IC/66	O Yem 29/06	0.00	OV1	20090821	pool	pool
O	VNT	O Kau IC/66	O Kau WT/66	1.34	OV1	20091123	pool	pool
O	VNT	O Kau IC/66	O Alg 2/99	0.47	OV1	20090807	pool	pool
O	VNT	O Kau IC/66	O Arg 2/00	1.66	OV1	20090930	pool	pool
O	VNT	O Kau IC/66	O Arg 3/00	1.37	OV1	20090115	pool	pool
O	VNT	O Kau IC/66	O BFS 18/67	1.59	OV1	20100201	pool	pool
O	VNT	O Kau IC/66	O Bhu 2/08	1.70	OV1	20090115	pool	pool
O	VNT	O Kau IC/66	O Bol 17/90	1.51	OV1	20090115	pool	pool
O	VNT	O Kau IC/66	O Bra 1/92	1.55	OV1	20100118	pool	pool
O	VNT	O Kau IC/66	O Bra 1/94	1.34	OV1	20091124	pool	pool
O	VNT	O Kau IC/66	O Bra 2/94	1.32	OV1	20091124	pool	pool
O	VNT	O Kau IC/66	O Bra 3/94	1.44	OV1	20090115	pool	pool
O	VNT	O Kau IC/66	O Bra 4/94	1.40	OV1	20090814	pool	pool
O	VNT	O Kau IC/66	O Bra 5/94	1.32	OV1	20090115	pool	pool
O	VNT	O Kau IC/66	O Bra 6/94	1.36	OV1	20100209	pool	pool
O	VNT	O Kau IC/66	O Bra 8/94	1.39	OV1	20100209	pool	pool
O	VNT	O Kau IC/66	O Bra 1/95	1.58	OV1	20090115	pool	pool
O	VNT	O Kau IC/66	O Bul 1/93	1.34	OV1	20090728	pool	pool
O	VNT	O Kau IC/66	O Bun 3/03	1.66	OV1	20090825	pool	pool
O	VNT	O Kau IC/66	O Cam 3/92	1.42	OV1	20090814	pool	pool
O	VNT	O Kau IC/66	O Cam 6/98	1.39	OV1	20090814	pool	pool
O	VNT	O Kau IC/66	O Cam 0/58	1.37	OV1	20100118	pool	pool
O	VNT	O Kau IC/66	O Cas 0/93	1.09	OV1	20090824	pool	pool
O	VNT	O Kau IC/66	O Eth 2/93	1.36	OV1	20090821	pool	pool
O	VNT	O Kau IC/66	O Eth 30/94	1.68	OV1	20090115	pool	pool
O	VNT	O Kau IC/66	O Eth 1/95	1.58	OV1	20090821	pool	pool
O	VNT	O Kau IC/66	O Eth 3/04	0.77	OV1	20090929	pool	pool
O	VNT	O Kau IC/66	O Eth 58/05	1.52	OV1	20090814	pool	pool
O	VNT	O Kau IC/66	O Gre 4/94	1.40	OV1	20090825	pool	pool
O	VNT	O Kau IC/66	O Gre 21/94	1.32	OV1	20090814	pool	pool
O	VNT	O Kau IC/66	O Hkn 3/03	0.84	OV1	20100312	pool	pool
O	VNT	O Kau IC/66	O Hkn 3/04	1.01	OV1	20100312	pool	pool
O	VNT	O Kau IC/66	O Hkn 6/83	1.19	OV1	20100426	pool	pool
O	VNT	O Kau IC/66	O Hkn 16/83	1.23	OV1	20100426	pool	pool
O	VNT	O Kau IC/66	O Irn 15/97	1.55	OV1	20090728	pool	pool
O	VNT	O Kau IC/66	O Ita 1/93	1.20	OV1	20090728	pool	pool
O	VNT	O Kau IC/66	O Kuw 3/88	1.41	OV1	20090814	pool	pool
O	VNT	O Kau IC/66	O Kuw 2/06	1.16	OV1	20090728	pool	pool
O	VNT	O Kau IC/66	O Kuw 4/08	1.54	OV1	20090814	pool	pool
O	VNT	O Kau IC/66	O Lau 0/65	1.56	OV1	20091003	pool	pool
O	VNT	O Kau IC/66	O Man 0/69	0.96	OV1	20090814	pool	pool
O	VNT	O Kau IC/66	O Pak 7/03	1.22	OV1	20090818	pool	pool
O	VNT	O Kau IC/66	O Pak 17/03	1.18	OV1	20090825	pool	pool
O	VNT	O Kau IC/66	O Pak 67/03	1.31	OV1	20090825	pool	pool
O	VNT	O Kau IC/66	O Pak 68/03	0.68	OV1	20090818	pool	pool
O	VNT	O Kau IC/66	O Pak 16/05	1.51	OV1	20090825	pool	pool
O	VNT	O Kau IC/66	O Pak 20/07	1.36	OV1	20090818	pool	pool
O	VNT	O Kau IC/66	O Pak 50/07	1.40	OV1	20090929	pool	pool
O	VNT	O Kau IC/66	O Pak 71/07	1.58	OV1	20090818	pool	pool
O	VNT	O Kau IC/66	O Par 1/02	1.08	OV1	20091202	pool	pool
O	VNT	O Kau IC/66	O Par 2/02	0.94	OV1	20091202	pool	pool
O	VNT	O Kau IC/66	O Per 10/93	1.62	OV1	20090115	pool	pool
O	VNT	O Kau IC/66	O Per 14/93	1.45	OV1	20090115	pool	pool
O	VNT	O Kau IC/66	O Per 5/94	1.89	OV1	20090115	pool	pool
O	VNT	O Kau IC/66	O Per 6/94	1.52	OV1	20090115	pool	pool
O	VNT	O Kau IC/66	O Per 7/94	1.73	OV1	20090115	pool	pool
O	VNT	O Kau IC/66	O Phi 2/95	1.17	OV1	20090825	pool	pool
O	VNT	O Kau IC/66	O Phi 3/95	1.10	OV1	20090818	pool	pool
O	VNT	O Kau IC/66	O Phi 9/95	0.91	OV1	20090818	pool	pool
O	VNT	O Kau IC/66	O Sau 72/94	1.22	OV1	20090728	pool	pool
O	VNT	O Kau IC/66	O Sud 4/08	1.21	OV1	20090115	pool	pool
O	VNT	O Kau IC/66	O Sud 8/08	1.37	OV1	20090115	pool	pool
O	VNT	O Kau IC/66	O Taw 112/97	1.01	OV1	20090929	pool	pool
O	VNT	O Kau IC/66	O Taw 114/97	1.16	OV1	20090728	pool	pool
O	VNT	O Kau IC/66	O Tan 2/04	1.49	OV1	20090824	pool	pool
O	VNT	O Kau IC/66	O Tur 3/87	1.34	OV1	20090929	pool	pool
O	VNT	O Kau IC/66	O Tur 3/94	1.11	OV1	20090824	pool	pool
O	VNT	O Kau IC/66	O Tur 7/00	0.00	OV1	20090824	pool	pool
O	VNT	O Kau IC/66	O Vit 3/97	1.18	OV1	20091003	pool	pool
O	VNT	O Kau IC/66	O Vit 4/97	1.20	OV1	20091003	pool	pool
O	VNT	O Kau IC/66	O Vit 3/04	0.55	OV1	20090824	pool	pool
O	VNT	O Kau IC/66	O Vit 12/05	0.94	OV1	20100520	pool	pool
O	VNT	O Kau IC/66	O Uae 3/08	1.22	OV1	20091123	pool	pool
O	VNT	O Kau IC/66	O Uga 3/02	0.00	OV1	20100209	pool	pool
O	VNT	O Kau IC/66	O Ukg 10/01	1.52	OV1	20100118	pool	pool
O	VNT	O Kau IC/66	O Ukg 33/01	1.30	OV1	20090824	pool	pool
O	VNT	O Kau IC/66	O Ukg 34/01	0.99	OV1	20100209	pool	pool
O	VNT	O Kau IC/66	O Yem 4/06	0.00	OV1	20090821	pool	pool
O	VNT	O Kau IC/66	O Yem 29/06	0.00	OV1	20090824	pool	pool
O	VNT	O Ukg 34/01	O Ukg 34/01	2.84	OV2	20091023	pool	pool
O	VNT	O Ukg 34/01	O Ukg 34/01	3.17	OV2	20091009	pool	pool
O	VNT	O Ukg 34/01	O Ukg 34/01	3.04	OV2	20091016	pool	pool
O	VNT	O Ukg 34/01	O Ukg 34/01	2.97	OV2	20091023	pool	pool
O	VNT	O Ukg 34/01	O Ukg 34/01	2.84	OV2	20091026	pool	pool
O	VNT	O Ukg 34/01	O Ukg 34/01	2.92	OV2	20091027	pool	pool
O	VNT	O Ukg 34/01	O Ukg 34/01	2.70	OV2	20091030	pool	pool
O	VNT	O Ukg 34/01	O Ukg 34/01	2.98	OV2	20091103	pool	pool
O	VNT	O Ukg 34/01	O Ukg 34/01	2.77	OV2	20091113	pool	pool
O	VNT	O Ukg 34/01	O Ukg 34/01	2.93	OV2	20091117	pool	pool
O	VNT	O Ukg 34/01	O Ukg 34/01	2.52	OV2	20100115	pool	pool
O	VNT	O Ukg 34/01	O Ukg 34/01	2.97	OV2	20100118	pool	pool
O	VNT	O Ukg 34/01	O Ukg 34/01	3.09	OV2	20100119	pool	pool
O	VNT	O Ukg 34/01	O Ukg 34/01	2.66	OV2	20100122	pool	pool
O	VNT	O Ukg 34/01	O Ukg 34/01	2.78	OV2	20100125	pool	pool
O	VNT	O Ukg 34/01	O Ukg 34/01	2.60	OV2	20100129	pool	pool
O	VNT	O Ukg 34/01	O Ukg 34/01	2.27	OV2	20100201	pool	pool
O	VNT	O Ukg 34/01	O Ukg 34/01	2.80	OV2	20100205	pool	pool
O	VNT	O Ukg 34/01	O Ukg 34/01	2.67	OV2	20100208	pool	pool
O	VNT	O Ukg 34/01	O Ukg 34/01	2.73	OV2	20100209	pool	pool
O	VNT	O Ukg 34/01	O Ukg 34/01	2.40	OV2	20100216	pool	pool
O	VNT	O Ukg 34/01	O Ukg 34/01	2.40	OV2	20100219	pool	pool
O	VNT	O Ukg 34/01	O Ukg 34/01	2.51	OV2	20100222	pool	pool
O	VNT	O Ukg 34/01	O Ukg 34/01	2.80	OV2	20100309	pool	pool
O	VNT	O Ukg 34/01	O Ukg 34/01	2.80	OV2	20100319	pool	pool
O	VNT	O Ukg 34/01	O Ukg 34/01	2.52	OV2	20100420	pool	pool
O	VNT	O Ukg 34/01	O Ukg 34/01	2.56	OV2	20100507	pool	pool
O	VNT	O Ukg 34/01	O Alg 2/99	1.95	OV2	20091030	pool	pool
O	VNT	O Ukg 34/01	O Arg 2/00	2.99	OV2	20091009	pool	pool
O	VNT	O Ukg 34/01	O Arg 3/00	2.45	OV2	20100129	pool	pool
O	VNT	O Ukg 34/01	O BFS 18/67	2.61	OV2	20100122	pool	pool
O	VNT	O Ukg 34/01	O Bhu 2/08	3.14	OV2	20091009	pool	pool
O	VNT	O Ukg 34/01	O Bol 17/90	2.27	OV2	20100420	pool	pool
O	VNT	O Ukg 34/01	O Bra 4/94	2.71	OV2	20091026	pool	pool
O	VNT	O Ukg 34/01	O Bra 1/94	2.30	OV2	20100129	pool	pool
O	VNT	O Ukg 34/01	O Bra 3/94	2.32	OV2	20100420	pool	pool
O	VNT	O Ukg 34/01	O Bra 1/95	2.63	OV2	20100201	pool	pool
O	VNT	O Ukg 34/01	O Bul 1/93	2.77	OV2	20091027	pool	pool
O	VNT	O Ukg 34/01	O Bun 3/03	2.77	OV2	20091027	pool	pool
O	VNT	O Ukg 34/01	O Cam 3/92	3.15	OV2	20091023	pool	pool
O	VNT	O Ukg 34/01	O Cam 6/98	2.82	OV2	20091023	pool	pool
O	VNT	O Ukg 34/01	O Cas 0/93	2.84	OV2	20100209	pool	pool
O	VNT	O Ukg 34/01	O Eth 2/93	2.80	OV2	20100208	pool	pool
O	VNT	O Ukg 34/01	O Eth 30/94	2.90	OV2	20100208	pool	pool
O	VNT	O Ukg 34/01	O Eth 1/95	2.95	OV2	20091026	pool	pool
O	VNT	O Ukg 34/01	O Eth 58/05	2.41	OV2	20091026	pool	pool
O	VNT	O Ukg 34/01	O Gre 4/94	2.93	OV2	20091026	pool	pool
O	VNT	O Ukg 34/01	O Gre 21/94	2.96	OV2	20091026	pool	pool
O	VNT	O Ukg 34/01	O Hkn 16/83	2.63	OV2	20100222	pool	pool
O	VNT	O Ukg 34/01	O Hkn 6/83	2.30	OV2	20100201	pool	pool
O	VNT	O Ukg 34/01	O Hkn 3/03	2.26	OV2	20091023	pool	pool
O	VNT	O Ukg 34/01	O Hkn 3/04	2.30	OV2	20091023	pool	pool
O	VNT	O Ukg 34/01	O Irn 15/97	3.18	OV2	20091030	pool	pool
O	VNT	O Ukg 34/01	O Ita 1/93	2.84	OV2	20091030	pool	pool
O	VNT	O Ukg 34/01	O Kau WT/66	2.24	OV2	20091009	pool	pool
O	VNT	O Ukg 34/01	O Kau IC/66	2.24	OV2	20091009	pool	pool
O	VNT	O Ukg 34/01	O Kuw 3/88	3.35	OV2	20091103	pool	pool
O	VNT	O Ukg 34/01	O Kuw 2/06	2.99	OV2	20091027	pool	pool
O	VNT	O Ukg 34/01	O Kuw 4/08	3.30	OV2	20091103	pool	pool
O	VNT	O Ukg 34/01	O Lau 0/65	2.45	OV2	20091009	pool	pool
O	VNT	O Ukg 34/01	O Man 0/69	3.14	OV2	20100222	pool	pool
O	VNT	O Ukg 34/01	O Pak 7/03	2.92	OV2	20091027	pool	pool
O	VNT	O Ukg 34/01	O Pak 17/03	0.91	OV2	20091027	pool	pool
O	VNT	O Ukg 34/01	O Pak 67/03	3.34	OV2	20091103	pool	pool
O	VNT	O Ukg 34/01	O Pak 68/03	2.63	OV2	20091016	pool	pool
O	VNT	O Ukg 34/01	O Pak 16/05	3.23	OV2	20091016	pool	pool
O	VNT	O Ukg 34/01	O Pak 20/07	2.86	OV2	20100216	pool	pool
O	VNT	O Ukg 34/01	O Pak 50/07	2.87	OV2	20091016	pool	pool
O	VNT	O Ukg 34/01	O Pak 71/07	3.00	OV2	20091026	pool	pool
O	VNT	O Ukg 34/01	O Par 2/02	2.74	OV2	20100209	pool	pool
O	VNT	O Ukg 34/01	O Per 10/93	2.51	OV2	20100201	pool	pool
O	VNT	O Ukg 34/01	O Per 5/94	3.00	OV2	20100209	pool	pool
O	VNT	O Ukg 34/01	O Per 6/94	2.74	OV2	20100420	pool	pool
O	VNT	O Ukg 34/01	O Per 7/94	2.61	OV2	20100129	pool	pool
O	VNT	O Ukg 34/01	O Phi 2/95	2.30	OV2	20100219	pool	pool
O	VNT	O Ukg 34/01	O Phi 3/95	2.26	OV2	20110805	pool	pool
O	VNT	O Ukg 34/01	O Phi 9/95	2.61	OV2	20091026	pool	pool
O	VNT	O Ukg 34/01	O Sau 72/94	1.88	OV2	20091027	pool	pool
O	VNT	O Ukg 34/01	O Sud 4/08	2.48	OV2	20100129	pool	pool
O	VNT	O Ukg 34/01	O Sud 8/08	2.55	OV2	20100129	pool	pool
O	VNT	O Ukg 34/01	O Taw 112/97	2.19	OV2	20091030	pool	pool
O	VNT	O Ukg 34/01	O Taw 114/97	2.48	OV2	20091030	pool	pool
O	VNT	O Ukg 34/01	O Tan 2/04	3.00	OV2	20091103	pool	pool
O	VNT	O Ukg 34/01	O Tur 3/87	2.73	OV2	20091023	pool	pool
O	VNT	O Ukg 34/01	O Tur 3/94	2.90	OV2	20091016	pool	pool
O	VNT	O Ukg 34/01	O Tur 7/00	1.69	OV2	20091027	pool	pool
O	VNT	O Ukg 34/01	O Uae 3/08	3.32	OV2	20100222	pool	pool
O	VNT	O Ukg 34/01	O Ukg 33/01	3.14	OV2	20091016	pool	pool
O	VNT	O Ukg 34/01	O Ukg 10/01	2.84	OV2	20100205	pool	pool
O	VNT	O Ukg 34/01	O Uga 3/02	0.00	OV2	20091009	pool	pool
O	VNT	O Ukg 34/01	O Vit 3/97	2.57	OV2	20091009	pool	pool
O	VNT	O Ukg 34/01	O Vit 4/97	2.69	OV2	20091009	pool	pool
O	VNT	O Ukg 34/01	O Vit 3/04	1.90	OV2	20091030	pool	pool
O	VNT	O Ukg 34/01	O Vit 12/05	2.98	OV2	20091023	pool	pool
O	VNT	O Ukg 34/01	O Yem 29/06	0.00	OV2	20091023	pool	pool
O	VNT	O Ukg 34/01	O Yem 4/06	2.60	OV2	20100208	pool	pool
O	VNT	O Ukg 34/01	O Alg 2/99	2.14	OV2	20100209	pool	pool
O	VNT	O Ukg 34/01	O Arg 2/00	2.99	OV2	20091016	pool	pool
O	VNT	O Ukg 34/01	O Arg 3/00	2.34	OV2	20100201	pool	pool
O	VNT	O Ukg 34/01	O BFS 18/67	2.73	OV2	20100209	pool	pool
O	VNT	O Ukg 34/01	O Bhu 2/08	2.94	OV2	20091113	pool	pool
O	VNT	O Ukg 34/01	O Bol 17/90	2.70	OV2	20100129	pool	pool
O	VNT	O Ukg 34/01	O Bra 4/94	2.63	OV2	20100129	pool	pool
O	VNT	O Ukg 34/01	O Bra 1/94	2.74	OV2	20100507	pool	pool
O	VNT	O Ukg 34/01	O Bra 3/94	2.40	OV2	20100201	pool	pool
O	VNT	O Ukg 34/01	O Bra 1/95	2.66	OV2	20100209	pool	pool
O	VNT	O Ukg 34/01	O Bul 1/93	2.36	OV2	20100222	pool	pool
O	VNT	O Ukg 34/01	O Bun 3/03	2.66	OV2	20100125	pool	pool
O	VNT	O Ukg 34/01	O Cam 3/92	2.62	OV2	20100209	pool	pool
O	VNT	O Ukg 34/01	O Cam 6/98	2.95	OV2	20100118	pool	pool
O	VNT	O Ukg 34/01	O Cas 0/93	2.56	OV2	20100219	pool	pool
O	VNT	O Ukg 34/01	O Eth 2/93	2.32	OV2	20100219	pool	pool
O	VNT	O Ukg 34/01	O Eth 30/94	3.04	OV2	20100319	pool	pool
O	VNT	O Ukg 34/01	O Eth 1/95	2.72	OV2	20100125	pool	pool
O	VNT	O Ukg 34/01	O Eth 58/05	2.53	OV2	20100216	pool	pool
O	VNT	O Ukg 34/01	O Gre 4/94	3.24	OV2	20100125	pool	pool
O	VNT	O Ukg 34/01	O Gre 21/94	2.54	OV2	20100122	pool	pool
O	VNT	O Ukg 34/01	O Hkn 16/83	2.73	OV2	20100319	pool	pool
O	VNT	O Ukg 34/01	O Hkn 6/83	2.65	OV2	20100205	pool	pool
O	VNT	O Ukg 34/01	O Hkn 3/03	2.08	OV2	20100129	pool	pool
O	VNT	O Ukg 34/01	O Hkn 3/04	2.17	OV2	20100115	pool	pool
O	VNT	O Ukg 34/01	O Irn 15/97	2.64	OV2	20100119	pool	pool
O	VNT	O Ukg 34/01	O Ita 1/93	2.22	OV2	20100216	pool	pool
O	VNT	O Ukg 34/01	O Kau WT/66	2.04	OV2	20100119	pool	pool
O	VNT	O Ukg 34/01	O Kau IC/66	2.21	OV2	20100119	pool	pool
O	VNT	O Ukg 34/01	O Kuw 3/88	2.52	OV2	20100319	pool	pool
O	VNT	O Ukg 34/01	O Kuw 2/06	2.32	OV2	20100219	pool	pool
O	VNT	O Ukg 34/01	O Kuw 4/08	3.20	OV2	20100216	pool	pool
O	VNT	O Ukg 34/01	O Lau 0/65	2.84	OV2	20091016	pool	pool
O	VNT	O Ukg 34/01	O Man 0/69	2.89	OV2	20100219	pool	pool
O	VNT	O Ukg 34/01	O Pak 7/03	3.05	OV2	20091030	pool	pool
O	VNT	O Ukg 34/01	O Pak 17/03	1.05	OV2	20100216	pool	pool
O	VNT	O Ukg 34/01	O Pak 67/03	2.91	OV2	20091027	pool	pool
O	VNT	O Ukg 34/01	O Pak 68/03	2.85	OV2	20100309	pool	pool
O	VNT	O Ukg 34/01	O Pak 16/05	3.07	OV2	20091117	pool	pool
O	VNT	O Ukg 34/01	O Pak 20/07	2.84	OV2	20100319	pool	pool
O	VNT	O Ukg 34/01	O Pak 50/07	2.71	OV2	20100115	pool	pool
O	VNT	O Ukg 34/01	O Pak 71/07	2.75	OV2	20100122	pool	pool
O	VNT	O Ukg 34/01	O Par 2/02	2.67	OV2	20100216	pool	pool
O	VNT	O Ukg 34/01	O Per 10/93	2.46	OV2	20100216	pool	pool
O	VNT	O Ukg 34/01	O Per 5/94	2.86	OV2	20100216	pool	pool
O	VNT	O Ukg 34/01	O Per 6/94	2.70	OV2	20100507	pool	pool
O	VNT	O Ukg 34/01	O Per 7/94	2.30	OV2	20100201	pool	pool
O	VNT	O Ukg 34/01	O Phi 2/95	2.50	OV2	20100222	pool	pool
O	VNT	O Ukg 34/01	O Phi 3/95	2.10	OV2	20100216	pool	pool
O	VNT	O Ukg 34/01	O Phi 9/95	1.80	OV2	20100216	pool	pool
O	VNT	O Ukg 34/01	O Sau 72/94	2.59	OV2	20100222	pool	pool
O	VNT	O Ukg 34/01	O Sud 4/08	2.50	OV2	20100201	pool	pool
O	VNT	O Ukg 34/01	O Sud 8/08	2.56	OV2	20100201	pool	pool
O	VNT	O Ukg 34/01	O Taw 112/97	2.08	OV2	20100219	pool	pool
O	VNT	O Ukg 34/01	O Taw 114/97	2.06	OV2	20100219	pool	pool
O	VNT	O Ukg 34/01	O Tan 2/04	2.74	OV2	20100319	pool	pool
O	VNT	O Ukg 34/01	O Tur 3/87	2.63	OV2	20100118	pool	pool
O	VNT	O Ukg 34/01	O Tur 3/94	2.66	OV2	20100115	pool	pool
O	VNT	O Ukg 34/01	O Tur 7/00	1.20	OV2	20100205	pool	pool
O	VNT	O Ukg 34/01	O Uae 3/08	2.81	OV2	20100319	pool	pool
O	VNT	O Ukg 34/01	O Ukg 33/01	2.88	OV2	20091023	pool	pool
O	VNT	O Ukg 34/01	O Ukg 10/01	2.88	OV2	20091023	pool	pool
O	VNT	O Ukg 34/01	O Uga 3/02	0.00	OV2	20091016	pool	pool
O	VNT	O Ukg 34/01	O Vit 3/97	2.41	OV2	20091016	pool	pool
O	VNT	O Ukg 34/01	O Vit 4/97	2.71	OV2	20091016	pool	pool
O	VNT	O Ukg 34/01	O Vit 3/04	2.20	OV2	20100507	pool	pool
O	VNT	O Ukg 34/01	O Vit 12/05	2.39	OV2	20100118	pool	pool
O	VNT	O Ukg 34/01	O Yem 29/06	0.00	OV2	20100319	pool	pool
O	VNT	O Ukg 34/01	O Yem 4/06	2.47	OV2	20100219	pool	pool
O	VNT	O BFS 18/67	O BFS 18/67	1.98	OV2	20100223	pool	pool
O	VNT	O BFS 18/67	O BFS 18/67	1.98	OV2	20100301	pool	pool
O	VNT	O BFS 18/67	O BFS 18/67	2.20	OV2	20100302	pool	pool
O	VNT	O BFS 18/67	O BFS 18/67	2.45	OV2	20100309	pool	pool
O	VNT	O BFS 18/67	O BFS 18/67	2.01	OV2	20100312	pool	pool
O	VNT	O BFS 18/67	O BFS 18/67	2.12	OV2	20100316	pool	pool
O	VNT	O BFS 18/67	O BFS 18/67	1.87	OV2	20100319	pool	pool
O	VNT	O BFS 18/67	O BFS 18/67	2.30	OV2	20100322	pool	pool
O	VNT	O BFS 18/67	O BFS 18/67	2.08	OV2	20100323	pool	pool
O	VNT	O BFS 18/67	O BFS 18/67	2.07	OV2	20100326	pool	pool
O	VNT	O BFS 18/67	O BFS 18/67	2.16	OV2	20100329	pool	pool
O	VNT	O BFS 18/67	O BFS 18/67	2.15	OV2	20100406	pool	pool
O	VNT	O BFS 18/67	O BFS 18/67	2.10	OV2	20100409	pool	pool
O	VNT	O BFS 18/67	O BFS 18/67	2.07	OV2	20100413	pool	pool
O	VNT	O BFS 18/67	O BFS 18/67	2.14	OV2	20100420	pool	pool
O	VNT	O BFS 18/67	O BFS 18/67	2.13	OV2	20100507	pool	pool
O	VNT	O BFS 18/67	O Alg 2/99	1.40	OV2	20100316	pool	pool
O	VNT	O BFS 18/67	O Arg 2/00	2.28	OV2	20100309	pool	pool
O	VNT	O BFS 18/67	O Bhu 2/08	1.76	OV2	20100301	pool	pool
O	VNT	O BFS 18/67	O Bra 4/94	2.10	OV2	20100406	pool	pool
O	VNT	O BFS 18/67	O Bol 17/90	1.97	OV2	20100316	pool	pool
O	VNT	O BFS 18/67	O Bra 1/94	2.11	OV2	20100326	pool	pool
O	VNT	O BFS 18/67	O Bra 3/94	1.73	OV2	20100420	pool	pool
O	VNT	O BFS 18/67	O Bra 1/95	2.34	OV2	20100316	pool	pool
O	VNT	O BFS 18/67	O Bul 1/93	1.98	OV2	20100312	pool	pool
O	VNT	O BFS 18/67	O Bun 3/03	2.18	OV2	20100322	pool	pool
O	VNT	O BFS 18/67	O Cam 3/92	2.29	OV2	20100322	pool	pool
O	VNT	O BFS 18/67	O Cam 6/98	1.99	OV2	20100322	pool	pool
O	VNT	O BFS 18/67	O Cas 0/93	1.70	OV2	20100322	pool	pool
O	VNT	O BFS 18/67	O Eth 2/93	2.22	OV2	20100309	pool	pool
O	VNT	O BFS 18/67	O Eth 30/94	2.29	OV2	20100319	pool	pool
O	VNT	O BFS 18/67	O Eth 58/05	1.70	OV2	20100322	pool	pool
O	VNT	O BFS 18/67	O Gre 4/94	1.82	OV2	20100322	pool	pool
O	VNT	O BFS 18/67	O Gre 21/94	1.87	OV2	20100326	pool	pool
O	VNT	O BFS 18/67	O Hkn 16/83	1.78	OV2	20100302	pool	pool
O	VNT	O BFS 18/67	O Hkn 6/83	1.70	OV2	20100302	pool	pool
O	VNT	O BFS 18/67	O Hkn 3/03	1.88	OV2	20100309	pool	pool
O	VNT	O BFS 18/67	O Hkn 3/04	1.51	OV2	20100406	pool	pool
O	VNT	O BFS 18/67	O Irn 15/97	2.13	OV2	20100322	pool	pool
O	VNT	O BFS 18/67	O Ita 1/93	2.12	OV2	20100312	pool	pool
O	VNT	O BFS 18/67	O Kau WT/66	2.07	OV2	20100301	pool	pool
O	VNT	O BFS 18/67	O Kau IC/66	1.42	OV2	20100420	pool	pool
O	VNT	O BFS 18/67	O Kuw 3/88	1.84	OV2	20100322	pool	pool
O	VNT	O BFS 18/67	O Kuw 2/06	1.76	OV2	20100301	pool	pool
O	VNT	O BFS 18/67	O Kuw 4/08	1.90	OV2	20100413	pool	pool
O	VNT	O BFS 18/67	O Lau 0/65	2.02	OV2	20100322	pool	pool
O	VNT	O BFS 18/67	O Man 0/69	2.07	OV2	20100223	pool	pool
O	VNT	O BFS 18/67	O Pak 7/03	2.00	OV2	20100326	pool	pool
O	VNT	O BFS 18/67	O Pak 17/03	1.59	OV2	20100329	pool	pool
O	VNT	O BFS 18/67	O Pak 68/03	1.88	OV2	20100326	pool	pool
O	VNT	O BFS 18/67	O Pak 67/03	1.94	OV2	20100420	pool	pool
O	VNT	O BFS 18/67	O Pak 16/05	1.93	OV2	20100301	pool	pool
O	VNT	O BFS 18/67	O Pak 20/07	1.89	OV2	20100302	pool	pool
O	VNT	O BFS 18/67	O Pak 50/07	1.90	OV2	20100301	pool	pool
O	VNT	O BFS 18/67	O Pak 71/07	2.03	OV2	20100326	pool	pool
O	VNT	O BFS 18/67	O Par 2/02	2.00	OV2	20100302	pool	pool
O	VNT	O BFS 18/67	O Per 10/93	2.04	OV2	20100316	pool	pool
O	VNT	O BFS 18/67	O Per 6/94	2.06	OV2	20100326	pool	pool
O	VNT	O BFS 18/67	O Per 7/94	2.01	OV2	20100420	pool	pool
O	VNT	O BFS 18/67	O Phi 2/95	1.43	OV2	20100301	pool	pool
O	VNT	O BFS 18/67	O Phi 3/95	1.91	OV2	20100312	pool	pool
O	VNT	O BFS 18/67	O Phi 9/95	1.80	OV2	20100312	pool	pool
O	VNT	O BFS 18/67	O Sau 72/94	1.87	OV2	20100302	pool	pool
O	VNT	O BFS 18/67	O Sud 4/08	1.98	OV2	20100302	pool	pool
O	VNT	O BFS 18/67	O Sud 8/08	2.11	OV2	20100301	pool	pool
O	VNT	O BFS 18/67	O Taw 112/97	1.55	OV2	20100312	pool	pool
O	VNT	O BFS 18/67	O Taw 114/97	1.55	OV2	20100312	pool	pool
O	VNT	O BFS 18/67	O Tan 2/04	2.26	OV2	20100319	pool	pool
O	VNT	O BFS 18/67	O Tur 3/87	2.14	OV2	20100323	pool	pool
O	VNT	O BFS 18/67	O Tur 3/94	1.81	OV2	20100309	pool	pool
O	VNT	O BFS 18/67	O Tur 7/00	1.05	OV2	20100316	pool	pool
O	VNT	O BFS 18/67	O Uae 3/08	1.99	OV2	20100406	pool	pool
O	VNT	O BFS 18/67	O Ukg 34/01	1.53	OV2	20100302	pool	pool
O	VNT	O BFS 18/67	O Ukg 33/01	2.18	OV2	20100309	pool	pool
O	VNT	O BFS 18/67	O Ukg 10/01	2.07	OV2	20100319	pool	pool
O	VNT	O BFS 18/67	O Uga 3/02	0.00	OV2	20100301	pool	pool
O	VNT	O BFS 18/67	O Vit 3/97	1.59	OV2	20100301	pool	pool
O	VNT	O BFS 18/67	O Vit 4/97	1.99	OV2	20100302	pool	pool
O	VNT	O BFS 18/67	O Vit 12/05	1.47	OV2	20100302	pool	pool
O	VNT	O BFS 18/67	O Vit 3/04	1.52	OV2	20100420	pool	pool
O	VNT	O BFS 18/67	O Yem 29/06	0.96	OV2	20100312	pool	pool
O	VNT	O BFS 18/67	O Yem 4/06	2.32	OV2	20100406	pool	pool
O	VNT	O BFS 18/67	O Alg 2/99	1.60	OV2	20100322	pool	pool
O	VNT	O BFS 18/67	O Arg 2/00	1.96	OV2	20100413	pool	pool
O	VNT	O BFS 18/67	O Bhu 2/08	2.08	OV2	20100406	pool	pool
O	VNT	O BFS 18/67	O Bra 4/94	1.80	OV2	20100413	pool	pool
O	VNT	O BFS 18/67	O Bol 17/90	1.93	OV2	20100329	pool	pool
O	VNT	O BFS 18/67	O Bra 1/94	1.92	OV2	20100329	pool	pool
O	VNT	O BFS 18/67	O Bra 3/94	1.64	OV2	20100507	pool	pool
O	VNT	O BFS 18/67	O Bra 1/95	2.34	OV2	20100413	pool	pool
O	VNT	O BFS 18/67	O Bul 1/93	2.03	OV2	20100316	pool	pool
O	VNT	O BFS 18/67	O Bun 3/03	2.23	OV2	20100323	pool	pool
O	VNT	O BFS 18/67	O Cam 3/92	2.19	OV2	20100323	pool	pool
O	VNT	O BFS 18/67	O Cam 6/98	2.28	OV2	20100323	pool	pool
O	VNT	O BFS 18/67	O Cas 0/93	1.48	OV2	20100323	pool	pool
O	VNT	O BFS 18/67	O Eth 2/93	2.05	OV2	20100406	pool	pool
O	VNT	O BFS 18/67	O Eth 30/94	2.06	OV2	20100406	pool	pool
O	VNT	O BFS 18/67	O Eth 58/05	1.52	OV2	20100323	pool	pool
O	VNT	O BFS 18/67	O Gre 4/94	1.96	OV2	20100323	pool	pool
O	VNT	O BFS 18/67	O Gre 21/94	1.76	OV2	20100329	pool	pool
O	VNT	O BFS 18/67	O Hkn 16/83	1.94	OV2	20100309	pool	pool
O	VNT	O BFS 18/67	O Hkn 6/83	1.80	OV2	20100309	pool	pool
O	VNT	O BFS 18/67	O Hkn 3/03	1.58	OV2	20100406	pool	pool
O	VNT	O BFS 18/67	O Hkn 3/04	1.26	OV2	20100409	pool	pool
O	VNT	O BFS 18/67	O Irn 15/97	1.95	OV2	20100323	pool	pool
O	VNT	O BFS 18/67	O Ita 1/93	1.99	OV2	20100316	pool	pool
O	VNT	O BFS 18/67	O Kau WT/66	2.08	OV2	20100322	pool	pool
O	VNT	O BFS 18/67	O Kau IC/66	1.50	OV2	20100507	pool	pool
O	VNT	O BFS 18/67	O Kuw 3/88	1.72	OV2	20100409	pool	pool
O	VNT	O BFS 18/67	O Kuw 2/06	1.29	OV2	20100319	pool	pool
O	VNT	O BFS 18/67	O Kuw 4/08	1.74	OV2	20100409	pool	pool
O	VNT	O BFS 18/67	O Lau 0/65	2.09	OV2	20100323	pool	pool
O	VNT	O BFS 18/67	O Man 0/69	1.87	OV2	20100326	pool	pool
O	VNT	O BFS 18/67	O Pak 7/03	1.68	OV2	20100413	pool	pool
O	VNT	O BFS 18/67	O Pak 17/03	1.60	OV2	20100409	pool	pool
O	VNT	O BFS 18/67	O Pak 68/03	1.94	OV2	20100413	pool	pool
O	VNT	O BFS 18/67	O Pak 67/03	1.88	OV2	20100507	pool	pool
O	VNT	O BFS 18/67	O Pak 16/05	1.86	OV2	20100223	pool	pool
O	VNT	O BFS 18/67	O Pak 20/07	1.89	OV2	20100413	pool	pool
O	VNT	O BFS 18/67	O Pak 50/07	2.10	OV2	20100326	pool	pool
O	VNT	O BFS 18/67	O Pak 71/07	2.20	OV2	20100329	pool	pool
O	VNT	O BFS 18/67	O Par 2/02	1.89	OV2	20100406	pool	pool
O	VNT	O BFS 18/67	O Per 10/93	2.18	OV2	20100406	pool	pool
O	VNT	O BFS 18/67	O Per 6/94	2.28	OV2	20100329	pool	pool
O	VNT	O BFS 18/67	O Per 7/94	2.03	OV2	20100507	pool	pool
O	VNT	O BFS 18/67	O Phi 2/95	1.36	OV2	20100312	pool	pool
O	VNT	O BFS 18/67	O Phi 3/95	1.98	OV2	20100316	pool	pool
O	VNT	O BFS 18/67	O Phi 9/95	2.09	OV2	20100316	pool	pool
O	VNT	O BFS 18/67	O Sau 72/94	2.09	OV2	20100322	pool	pool
O	VNT	O BFS 18/67	O Sud 4/08	1.89	OV2	20100316	pool	pool
O	VNT	O BFS 18/67	O Sud 8/08	1.89	OV2	20100322	pool	pool
O	VNT	O BFS 18/67	O Taw 112/97	1.98	OV2	20100323	pool	pool
O	VNT	O BFS 18/67	O Taw 114/97	1.80	OV2	20100316	pool	pool
O	VNT	O BFS 18/67	O Tan 2/04	2.12	OV2	20100413	pool	pool
O	VNT	O BFS 18/67	O Tur 3/87	2.30	OV2	20100406	pool	pool
O	VNT	O BFS 18/67	O Tur 3/94	1.51	OV2	20100323	pool	pool
O	VNT	O BFS 18/67	O Tur 7/00	0.77	OV2	20100413	pool	pool
O	VNT	O BFS 18/67	O Uae 3/08	1.84	OV2	20100409	pool	pool
O	VNT	O BFS 18/67	O Ukg 34/01	2.09	OV2	20100312	pool	pool
O	VNT	O BFS 18/67	O Ukg 33/01	2.02	OV2	20100406	pool	pool
O	VNT	O BFS 18/67	O Ukg 10/01	1.97	OV2	20100323	pool	pool
O	VNT	O BFS 18/67	O Uga 3/02	0.00	OV2	20100223	pool	pool
O	VNT	O BFS 18/67	O Vit 3/97	2.18	OV2	20100309	pool	pool
O	VNT	O BFS 18/67	O Vit 4/97	1.73	OV2	20100406	pool	pool
O	VNT	O BFS 18/67	O Vit 12/05	1.62	OV2	20100309	pool	pool
O	VNT	O BFS 18/67	O Vit 3/04	1.60	OV2	20100507	pool	pool
O	VNT	O BFS 18/67	O Yem 29/06	0.86	OV2	20100316	pool	pool
O	VNT	O BFS 18/67	O Yem 4/06	2.05	OV2	20100409	pool	pool
O	VNT	O Man 0/69	O Man 0/69	1.90	OV2	20100820	pool	pool
O	VNT	O Man 0/69	O Man 0/69	1.95	OV2	20100831	pool	pool
O	VNT	O Man 0/69	O Man 0/69	1.90	OV2	20100903	pool	pool
O	VNT	O Man 0/69	O Man 0/69	1.80	OV2	20100906	pool	pool
O	VNT	O Man 0/69	O Man 0/69	1.90	OV2	20100907	pool	pool
O	VNT	O Man 0/69	O Man 0/69	1.92	OV2	20100910	pool	pool
O	VNT	O Man 0/69	O Man 0/69	1.96	OV1	20100817	pool	pool
O	VNT	O Man 0/69	O Man 0/69	2.25	OV1	20100903	pool	pool
O	VNT	O Man 0/69	O Man 0/69	1.75	OV1	20100907	pool	pool
O	VNT	O Man 0/69	O Man 0/69	2.00	OV2	20100920	pool	pool
O	VNT	O Man 0/69	O Man 0/69	2.10	OV2	20100921	pool	pool
O	VNT	O Man 0/69	O Man 0/69	2.20	OV2	20100924	pool	pool
O	VNT	O Man 0/69	O Man 0/69	2.24	OV2	20100927	pool	pool
O	VNT	O Man 0/69	O Man 0/69	2.20	OV2	20101001	pool	pool
O	VNT	O Man 0/69	O Man 0/69	1.94	OV2	20101004	pool	pool
O	VNT	O Man 0/69	O Man 0/69	2.37	OV2	20110315	pool	pool
O	VNT	O Man 0/69	O Man 0/69	2.15	OV2	20110329	pool	pool
O	VNT	O Man 0/69	O Man 0/69	2.22	OV2	20110408	pool	pool
O	VNT	O Man 0/69	O Alg 2/99	2.2	OV2	20100820	pool	pool
O	VNT	O Man 0/69	O Arg 2/00	2.22	OV2	20100820	pool	pool
O	VNT	O Man 0/69	O BFS 18/67	2.3	OV2	20100903	pool	pool
O	VNT	O Man 0/69	O Bhu 2/08	2.16	OV2	20100820	pool	pool
O	VNT	O Man 0/69	O Bra 4/94	2.06	OV2	20100820	pool	pool
O	VNT	O Man 0/69	O Bol 17/90	2.14	OV2	20100820	pool	pool
O	VNT	O Man 0/69	O Bra 1/94	1.99	OV2	20100820	pool	pool
O	VNT	O Man 0/69	O Bra 3/94	1.76	OV2	20100820	pool	pool
O	VNT	O Man 0/69	O Bra 6/94	2.34	OV1	20100903	pool	pool
O	VNT	O Man 0/69	O Bra 8/94	2.54	OV1	20100903	pool	pool
O	VNT	O Man 0/69	O Bra 1/95	2.20	OV2	20100820	pool	pool
O	VNT	O Man 0/69	O Bul 1/93	2.10	OV2	20100820	pool	pool
O	VNT	O Man 0/69	O Bun 3/03	1.78	OV2	20100820	pool	pool
O	VNT	O Man 0/69	O Cam 3/92	2.2	OV2	20100831	pool	pool
O	VNT	O Man 0/69	O Cam 6/98	2.1	OV2	20100903	pool	pool
O	VNT	O Man 0/69	O Cas 0/93	1.76	OV2	20100921	pool	pool
O	VNT	O Man 0/69	O Eth 2/93	2	OV2	20100906	pool	pool
O	VNT	O Man 0/69	O Eth 30/94	2.08	OV1	20100907	pool	pool
O	VNT	O Man 0/69	O Eth 58/05	1.83	OV1	20100907	pool	pool
O	VNT	O Man 0/69	O Gre 4/94	2.2	OV2	20100907	pool	pool
O	VNT	O Man 0/69	O Gre 21/94	2.15	OV2	20101004	pool	pool
O	VNT	O Man 0/69	O Hkn 6/83	2.2	OV2	20100903	pool	pool
O	VNT	O Man 0/69	O Hkn 6/83	2.26	OV2	20100920	pool	pool
O	VNT	O Man 0/69	O Hkn 3/03	2.1	OV2	20100831	pool	pool
O	VNT	O Man 0/69	O Hkn 3/04	2.06	OV2	20100903	pool	pool
O	VNT	O Man 0/69	O Irn 15/97	2.07	OV2	20101001	pool	pool
O	VNT	O Man 0/69	O Ita 1/93	1.9	OV2	20100906	pool	pool
O	VNT	O Man 0/69	O Kau WT/66	1.9	OV2	20100831	pool	pool
O	VNT	O Man 0/69	O Kau IC/66	2.36	OV2	20100903	pool	pool
O	VNT	O Man 0/69	O Kuw 3/88	2.4	OV2	20100907	pool	pool
O	VNT	O Man 0/69	O Kuw 2/06	2.32	OV2	20100927	pool	pool
O	VNT	O Man 0/69	O Kuw 4/08	1.6	OV2	20100906	pool	pool
O	VNT	O Man 0/69	O Lau 0/65	1.99	OV2	20100920	pool	pool
O	VNT	O Man 0/69	O Pak 7/03	2.1	OV2	20100907	pool	pool
O	VNT	O Man 0/69	O Pak 17/03	1.2	OV2	20100920	pool	pool
O	VNT	O Man 0/69	O Pak 68/03	2.1	OV2	20100906	pool	pool
O	VNT	O Man 0/69	O Pak 67/03	2.34	OV2	20100907	pool	pool
O	VNT	O Man 0/69	O Pak 16/05	2.5	OV2	20100921	pool	pool
O	VNT	O Man 0/69	O Pak 50/07	2.4	OV2	20100920	pool	pool
O	VNT	O Man 0/69	O Pak 71/07	2.2	OV2	20100831	pool	pool
O	VNT	O Man 0/69	O Pak 20/07	2.15	OV2	20100927	pool	pool
O	VNT	O Man 0/69	O Phi 2/95	2.4	OV1	20100903	pool	pool
O	VNT	O Man 0/69	O Phi 3/95	2.44	OV2	20100920	pool	pool
O	VNT	O Man 0/69	O Phi 9/95	1.99	OV2	20101001	pool	pool
O	VNT	O Man 0/69	O Per 10/93	2.29	OV2	20110315	pool	pool
O	VNT	O Man 0/69	O Per 7/94	1.95	OV2	20110315	pool	pool
O	VNT	O Man 0/69	O Par 1/02	2.08	OV1	20100903	pool	pool
O	VNT	O Man 0/69	O Per 14/93	2.03	OV1	20100903	pool	pool
O	VNT	O Man 0/69	O Per 5/94	2.07	OV1	20100903	pool	pool
O	VNT	O Man 0/69	O Par 2/02	2	OV2	20100903	pool	pool
O	VNT	O Man 0/69	O Per 6/94	2.2	OV2	20100910	pool	pool
O	VNT	O Man 0/69	O Sau 72/94	1.88	OV2	20100907	pool	pool
O	VNT	O Man 0/69	O Sud 4/08	1.98	OV2	20100831	pool	pool
O	VNT	O Man 0/69	O Sud 8/08	2.25	OV1	20100907	pool	pool
O	VNT	O Man 0/69	O Taw 112/97	2.2	OV2	20100907	pool	pool
O	VNT	O Man 0/69	O Taw 114/97	1.88	OV2	20100920	pool	pool
O	VNT	O Man 0/69	O Tan 2/04	2.23	OV2	20101004	pool	pool
O	VNT	O Man 0/69	O Tur 3/87	2.1	OV2	20100910	pool	pool
O	VNT	O Man 0/69	O Tur 3/94	2.02	OV1	20100903	pool	pool
O	VNT	O Man 0/69	O Tur 7/00	0.67	OV2	20100910	pool	pool
O	VNT	O Man 0/69	O Tur 5/09	2.26	OV2	20110329	pool	pool
O	VNT	O Man 0/69	O Uae 3/08	2.3	OV2	20100910	pool	pool
O	VNT	O Man 0/69	O Ukg 10/01	2.4	OV2	20100831	pool	pool
O	VNT	O Man 0/69	O Ukg 34/01	1.98	OV2	20100907	pool	pool
O	VNT	O Man 0/69	O Ukg 33/01	2.04	OV2	20101004	pool	pool
O	VNT	O Man 0/69	O Uga 3/02	0.5	OV2	20100920	pool	pool
O	VNT	O Man 0/69	O Vit 3/97	1.8	OV2	20100831	pool	pool
O	VNT	O Man 0/69	O Vit 4/97	1.8	OV2	20100831	pool	pool
O	VNT	O Man 0/69	O Vit 12/05	1.6	OV2	20100831	pool	pool
O	VNT	O Man 0/69	O Vit 3/04	1.62	OV2	20100920	pool	pool
O	VNT	O Man 0/69	O Yem 29/06	0.5	OV2	20100920	pool	pool
O	VNT	O Man 0/69	O Yem 4/06	2.49	OV1	20100903	pool	pool
O	VNT	O Man 0/69	O Alg 2/99	1.84	OV1	20100817	pool	pool
O	VNT	O Man 0/69	O Arg 2/00	2.3	OV1	20100817	pool	pool
O	VNT	O Man 0/69	O BFS 18/67	2.26	OV2	20110329	pool	pool
O	VNT	O Man 0/69	O Bhu 2/08	2.1	OV1	20100817	pool	pool
O	VNT	O Man 0/69	O Bra 4/94	2	OV1	20100817	pool	pool
O	VNT	O Man 0/69	O Bra 1/94	2.12	OV1	20100817	pool	pool
O	VNT	O Man 0/69	O Bra 3/94	2.12	OV1	20100817	pool	pool
O	VNT	O Man 0/69	O Bra 1/95	2.28	OV1	20100817	pool	pool
O	VNT	O Man 0/69	O Bul 1/93	1.9	OV1	20100817	pool	pool
O	VNT	O Man 0/69	O Bun 3/03	1.74	OV1	20100817	pool	pool
O	VNT	O Man 0/69	O Cam 3/92	2.26	OV2	20100921	pool	pool
O	VNT	O Man 0/69	O Cam 6/98	1.82	OV2	20101001	pool	pool
O	VNT	O Man 0/69	O Cas 0/93	1.97	OV1	20100903	pool	pool
O	VNT	O Man 0/69	O Eth 2/93	2.14	OV2	20101001	pool	pool
O	VNT	O Man 0/69	O Gre 4/94	2	OV2	20100924	pool	pool
O	VNT	O Man 0/69	O Gre 21/94	2.23	OV1	20100907	pool	pool
O	VNT	O Man 0/69	O Hkn 16/83	2.12	OV2	20100924	pool	pool
O	VNT	O Man 0/69	O Hkn 6/83	2.24	OV2	20101001	pool	pool
O	VNT	O Man 0/69	O Hkn 3/03	2.23	OV2	20100927	pool	pool
O	VNT	O Man 0/69	O Hkn 3/04	2.41	OV2	20101004	pool	pool
O	VNT	O Man 0/69	O Irn 15/97	2.47	OV1	20100903	pool	pool
O	VNT	O Man 0/69	O Ita 1/93	1.875	OV2	20100927	pool	pool
O	VNT	O Man 0/69	O Kau IC/66	1.759	OV2	20100924	pool	pool
O	VNT	O Man 0/69	O Kuw 3/88	2.16	OV2	20100924	pool	pool
O	VNT	O Man 0/69	O Kuw 2/06	2.16	OV2	20100903	pool	pool
O	VNT	O Man 0/69	O Kuw 4/08	2.14	OV2	20100920	pool	pool
O	VNT	O Man 0/69	O Lau 0/65	1.93	OV2	20100927	pool	pool
O	VNT	O Man 0/69	O Pak 7/03	2.35	OV2	20110408	pool	pool
O	VNT	O Man 0/69	O Pak 17/03	2	OV2	20100921	pool	pool
O	VNT	O Man 0/69	O Pak 68/03	2.26	OV2	20101004	pool	pool
O	VNT	O Man 0/69	O Pak 67/03	2.4	OV2	20100924	pool	pool
O	VNT	O Man 0/69	O Pak 16/05	2.52	OV2	20100907	pool	pool
O	VNT	O Man 0/69	O Pak 50/07	2.4	OV2	20100924	pool	pool
O	VNT	O Man 0/69	O Pak 71/07	2.29	OV2	20100927	pool	pool
O	VNT	O Man 0/69	O Pak 20/07	2.72	OV1	20100907	pool	pool
O	VNT	O Man 0/69	O Phi 3/95	2.35	OV1	20100907	pool	pool
O	VNT	O Man 0/69	O Phi 9/95	2.31	OV1	20100907	pool	pool
O	VNT	O Man 0/69	O Per 10/93	2.21	OV1	20100903	pool	pool
O	VNT	O Man 0/69	O Per 7/94	1.92	OV1	20100903	pool	pool
O	VNT	O Man 0/69	O Par 2/02	2.48	OV2	20110408	pool	pool
O	VNT	O Man 0/69	O Per 6/94	2.32	OV2	20110408	pool	pool
O	VNT	O Man 0/69	O Sau 72/94	1.9	OV2	20100921	pool	pool
O	VNT	O Man 0/69	O Sud 4/08	1.9	OV2	20101004	pool	pool
O	VNT	O Man 0/69	O Sud 8/08	2.76	OV2	20110315	pool	pool
O	VNT	O Man 0/69	O Taw 112/97	1.88	OV2	20100920	pool	pool
O	VNT	O Man 0/69	O Taw 114/97	2	OV1	20100903	pool	pool
O	VNT	O Man 0/69	O Tan 2/04	2.28	OV1	20100907	pool	pool
O	VNT	O Man 0/69	O Tur 3/87	2.23	OV2	20110329	pool	pool
O	VNT	O Man 0/69	O Tur 7/00	1.08	OV2	20100924	pool	pool
O	VNT	O Man 0/69	O Uae 3/08	2.06	OV2	20110408	pool	pool
O	VNT	O Man 0/69	O Ukg 10/01	2.18	OV2	20100924	pool	pool
O	VNT	O Man 0/69	O Ukg 34/01	1.92	OV1	20100907	pool	pool
O	VNT	O Man 0/69	O Ukg 33/01	2.02	OV1	20100903	pool	pool
O	VNT	O Man 0/69	O Uga 3/02	0.53	OV2	20100924	pool	pool
O	VNT	O Man 0/69	O Vit 4/97	1.8	OV2	20100910	pool	pool
O	VNT	O Man 0/69	O Vit 12/05	1.84	OV2	20110329	pool	pool
O	VNT	O Man 0/69	O Yem 29/06	0.6	OV2	20100924	pool	pool
O	VNT	O Kau IC/66	O Kau IC/66	2.5	OV2	20100923	pool	pool
O	VNT	O Kau IC/66	O BFS 18/67	2.1	OV2	20100923	pool	pool
O	VNT	O Kau IC/66	O Hkn 3/03	1.1	OV2	20100923	pool	pool
O	VNT	O Kau IC/66	O Hkn 6/83	1.2	OV2	20100923	pool	pool
O	VNT	O Kau IC/66	O Par 2/02	1.2	OV2	20100923	pool	pool
O	VNT	O Kau IC/66	O Cam 6/98	1.7	OV2	20100923	pool	pool
O	VNT	O Kau IC/66	O Bra 5/94	1.75	OV2	20100923	pool	pool
O	VNT	O Kau IC/66	O Man 0/69	1.7	OV2	20100923	pool	pool
O	VNT	O Kau IC/66	O Eth 3/04	1.72	OV2	20100923	pool	pool
O	VNT	O Kau IC/66	O Kuw 2/06	1.4	OV2	20100923	pool	pool
O	VNT	O BFS 18/67	O BFS 18/67	2.24	OV1	20100923	pool	pool
O	VNT	O BFS 18/67	O Arg 2/00	2.32	OV1	20100923	pool	pool
O	VNT	O BFS 18/67	O Gre 4/94	2.1	OV1	20100923	pool	pool
O	VNT	O BFS 18/67	O Hkn 16/83	1.967	OV1	20100923	pool	pool
O	VNT	O BFS 18/67	O Kuw 3/88	2.29	OV1	20100923	pool	pool
O	VNT	O BFS 18/67	O Pak 50/07	2.26	OV1	20100923	pool	pool
O	VNT	O BFS 18/67	O Tur 7/00	1.24	OV1	20100923	pool	pool
O	VNT	O BFS 18/67	O Uga 3/02	0.52	OV1	20100923	pool	pool
O	VNT	O BFS 18/67	O Ukg 10/01	2.23	OV1	20100923	pool	pool
O	VNT	O Ukg 34/01	O Ukg 34/01	2.49	OV1	20100907	pool	pool
O	VNT	O Ukg 34/01	O Eth 30/94	2.83	OV1	20100907	pool	pool
O	VNT	O Ukg 34/01	O Eth 58/05	2.65	OV1	20100907	pool	pool
O	VNT	O Ukg 34/01	O Gre 21/94	2.65	OV1	20100907	pool	pool
O	VNT	O Ukg 34/01	O Pak 20/07	2.82	OV1	20100907	pool	pool
O	VNT	O Ukg 34/01	O Phi 3/95	2.137	OV1	20100907	pool	pool
O	VNT	O Ukg 34/01	O Phi 9/95	2.42	OV1	20100907	pool	pool
O	VNT	O Ukg 34/01	O Sud 8/08	2.48	OV1	20100907	pool	pool
O	VNT	O Ukg 34/01	O Tan 2/04	2.73	OV1	20100907	pool	pool
O	VNT	O Ukg 34/01	O Man 0/69	2.39	OV1	20100907	pool	pool
O	VNT	O Tur 5/09	O Tur 5/09	2.92	OV2	20110222	pool	pool
O	VNT	O Tur 5/09	O Tur 5/09	2.55	OV2	20110311	pool	pool
O	VNT	O Tur 5/09	O Tur 5/09	2.74	OV2	20110314	pool	pool
O	VNT	O Tur 5/09	O Tur 5/09	2.679	OV2	20110315	pool	pool
O	VNT	O Tur 5/09	O Tur 5/09	2.96	OV2	20110318	pool	pool
O	VNT	O Tur 5/09	O Tur 5/09	2.82	OV2	20110329	pool	pool
O	VNT	O Tur 5/09	O Tur 5/09	2.75	OV2	20110404	pool	pool
O	VNT	O Tur 5/09	O Tur 5/09	3.02	OV2	20110408	pool	pool
O	VNT	O Tur 5/09	O Tur 5/09	2.91	OV2	20110415	pool	pool
O	VNT	O Tur 5/09	O Tur 5/09	2.84	OV2	20110503	pool	pool
O	VNT	O Tur 5/09	O Tur 5/09	2.88	OV2	20110506	pool	pool
O	VNT	O Tur 5/09	O Tur 5/09	2.82	OV2	20110509	pool	pool
O	VNT	O Tur 5/09	O Tur 5/09	2.826	OV2	20110513	pool	pool
O	VNT	O Tur 5/09	O Tur 5/09	2.95	OV2	20110516	pool	pool
O	VNT	O Tur 5/09	O Tur 5/09	2.80	OV2	20110517	pool	pool
O	VNT	O Tur 5/09	O Tur 5/09	2.7	OV2	20110607	pool	pool
O	VNT	O Tur 5/09	O Tur 5/09	2.6	OV2	20110614	pool	pool
O	VNT	O Tur 5/09	O Tur 5/09	2.86	OV2	20110805	pool	pool
O	VNT	O Tur 5/09	O Tur 5/09	3.05	OV2	20110812	pool	pool
O	VNT	O Tur 5/09	O Alg 2/99	2.23	OV2	20110812	pool	pool
O	VNT	O Tur 5/09	O Arg 2/00	2.67	OV2	20110315	pool	pool
O	VNT	O Tur 5/09	O Arg 3/00	3.42	OV2	20110516	pool	pool
O	VNT	O Tur 5/09	O BFS 18/67	2.41	OV2	20110222	pool	pool
O	VNT	O Tur 5/09	O Bhu 2/08	2.95	OV2	20110318	pool	pool
O	VNT	O Tur 5/09	O Bol 17/90	3.44	OV2	20110314	pool	pool
O	VNT	O Tur 5/09	O Bra 1/92	3.42	OV2	20110311	pool	pool
O	VNT	O Tur 5/09	O Bra 1/94	2.8	OV2	20110318	pool	pool
O	VNT	O Tur 5/09	O Bra 3/94	2.58	OV2	20110314	pool	pool
O	VNT	O Tur 5/09	O Bra 4/94	2.8	OV2	20110318	pool	pool
O	VNT	O Tur 5/09	O Bra 1/95	3.54	OV2	20110318	pool	pool
O	VNT	O Tur 5/09	O Bul 1/93	2.79	OV2	20110318	pool	pool
O	VNT	O Tur 5/09	O Bun 3/03	2.49	OV2	20110314	pool	pool
O	VNT	O Tur 5/09	O Cam 3/92	2.84	OV2	20110311	pool	pool
O	VNT	O Tur 5/09	O Cam 6/98	3.16	OV2	20110222	pool	pool
O	VNT	O Tur 5/09	O Cas 0/93	2.16	OV2	20110318	pool	pool
O	VNT	O Tur 5/09	O Eth 2/93	3.12	OV2	20110318	pool	pool
O	VNT	O Tur 5/09	O Eth 30/94	3.13	OV2	20110408	pool	pool
O	VNT	O Tur 5/09	O Eth 1/95	2.76	OV2	20110517	pool	pool
O	VNT	O Tur 5/09	O Gre 4/94	3	OV2	20110318	pool	pool
O	VNT	O Tur 5/09	O Gre 21/94	2.7	OV2	20110329	pool	pool
O	VNT	O Tur 5/09	O Hkn 3/03	2.72	OV2	20110812	pool	pool
O	VNT	O Tur 5/09	O Hkn 3/04	2.33	OV2	20110503	pool	pool
O	VNT	O Tur 5/09	O Hkn 6/83	2.44	OV2	20110314	pool	pool
O	VNT	O Tur 5/09	O Hkn 16/83	2.5	OV2	20110314	pool	pool
O	VNT	O Tur 5/09	O Irn 15/97	2.92	OV2	20110318	pool	pool
O	VNT	O Tur 5/09	O Ita 1/93	3.1	OV2	20110805	pool	pool
O	VNT	O Tur 5/09	O Kau WT/66	2.31	OV2	20110513	pool	pool
O	VNT	O Tur 5/09	O Kuw 3/88	2.83	OV2	20110404	pool	pool
O	VNT	O Tur 5/09	O Kuw 2/06	2.87	OV2	20110311	pool	pool
O	VNT	O Tur 5/09	O Kuw 4/08	2.6	OV2	20110404	pool	pool
O	VNT	O Tur 5/09	O Lau 0/65	2.55	OV2	20110404	pool	pool
O	VNT	O Tur 5/09	O Man 0/69	2.73	OV2	20110506	pool	pool
O	VNT	O Tur 5/09	O Pak 7/03	2.7	OV2	20110408	pool	pool
O	VNT	O Tur 5/09	O Pak 17/03	1.23	OV2	20110404	pool	pool
O	VNT	O Tur 5/09	O Pak 67/03	2.538	OV2	20110404	pool	pool
O	VNT	O Tur 5/09	O Pak 68/03	2.72	OV2	20110812	pool	pool
O	VNT	O Tur 5/09	O Pak 16/05	2.9	OV2	20110222	pool	pool
O	VNT	O Tur 5/09	O Pak 20/07	2.83	OV2	20110311	pool	pool
O	VNT	O Tur 5/09	O Pak 50/07	2.71	OV2	20110408	pool	pool
O	VNT	O Tur 5/09	O Pak 71/07	2.76	OV2	20110314	pool	pool
O	VNT	O Tur 5/09	O Par 2/02	2.9	OV2	20110408	pool	pool
O	VNT	O Tur 5/09	O Per 10/93	2.61	OV2	20110315	pool	pool
O	VNT	O Tur 5/09	O Per 5/94	2.67	OV2	20110607	pool	pool
O	VNT	O Tur 5/09	O Per 6/94	2.917	OV2	20110408	pool	pool
O	VNT	O Tur 5/09	O Per 7/94	2.9	OV2	20110315	pool	pool
O	VNT	O Tur 5/09	O Phi 2/95	2.35	OV2	20110812	pool	pool
O	VNT	O Tur 5/09	O Phi 3/95	3.008	OV2	20110415	pool	pool
O	VNT	O Tur 5/09	O Phi 9/95	2.5	OV2	20110314	pool	pool
O	VNT	O Tur 5/09	O Sau 72/94	2.7	OV2	20110311	pool	pool
O	VNT	O Tur 5/09	O Sud 4/08	3.22	OV2	20110311	pool	pool
O	VNT	O Tur 5/09	O Sud 8/08	2.71	OV2	20110315	pool	pool
O	VNT	O Tur 5/09	O Taw 112/97	2.29	OV2	20110314	pool	pool
O	VNT	O Tur 5/09	O Taw 114/97	2.6	OV2	20110311	pool	pool
O	VNT	O Tur 5/09	O Tan 2/04	2.75	OV2	20110315	pool	pool
O	VNT	O Tur 5/09	O Tur 3/87	3.18	OV2	20110222	pool	pool
O	VNT	O Tur 5/09	O Tur 3/94	2.6	OV2	20110329	pool	pool
O	VNT	O Tur 5/09	O Vit 3/97	2.25	OV2	20110222	pool	pool
O	VNT	O Tur 5/09	O Vit 4/97	2.69	OV2	20110314	pool	pool
O	VNT	O Tur 5/09	O Vit 12/05	2.1	OV2	20110329	pool	pool
O	VNT	O Tur 5/09	O Uae 3/08	2.4	OV2	20110408	pool	pool
O	VNT	O Tur 5/09	O Uga 3/02	1.65	OV2	20110513	pool	pool
O	VNT	O Tur 5/09	O Ukg 10/01	2.69	OV2	20110222	pool	pool
O	VNT	O Tur 5/09	O Ukg 33/01	3.03	OV2	20110506	pool	pool
O	VNT	O Tur 5/09	O Ukg 34/01	2.6	OV2	20110329	pool	pool
O	VNT	O Tur 5/09	O Yem 4/06	3.32	OV2	20110329	pool	pool
O	VNT	O Tur 5/09	O Yem 29/06	0.35	OV2	20110315	pool	pool
O	VNT	O Tur 5/09	O Alg 2/99	2.1	OV2	20110408	pool	pool
O	VNT	O Tur 5/09	O Arg 2/00	2.61	OV2	20110506	pool	pool
O	VNT	O Tur 5/09	O Arg 3/00	2.83	OV2	20110805	pool	pool
O	VNT	O Tur 5/09	O BFS 18/67	2.72	OV2	20110329	pool	pool
O	VNT	O Tur 5/09	O Bhu 2/08	2.84	OV2	20110805	pool	pool
O	VNT	O Tur 5/09	O Bol 17/90	2.656	OV2	20110503	pool	pool
O	VNT	O Tur 5/09	O Bra 3/94	2.83	OV2	20110503	pool	pool
O	VNT	O Tur 5/09	O Bul 1/93	2.7	OV2	20110614	pool	pool
O	VNT	O Tur 5/09	O Bun 3/03	2.8	OV2	20110415	pool	pool
O	VNT	O Tur 5/09	O Cam 3/92	3.11	OV2	20110503	pool	pool
O	VNT	O Tur 5/09	O Cam 6/98	2.96	OV2	20110503	pool	pool
O	VNT	O Tur 5/09	O Cas 0/93	2.31	OV2	20110517	pool	pool
O	VNT	O Tur 5/09	O Eth 2/93	2.99	OV2	20110517	pool	pool
O	VNT	O Tur 5/09	O Eth 1/95	2.38	OV2	20110607	pool	pool
O	VNT	O Tur 5/09	O Gre 4/94	2.57	OV2	20110506	pool	pool
O	VNT	O Tur 5/09	O Gre 21/94	3.1	OV2	20110506	pool	pool
O	VNT	O Tur 5/09	O Hkn 3/03	2.52	OV2	20110614	pool	pool
O	VNT	O Tur 5/09	O Hkn 3/04	2.58	OV2	20110614	pool	pool
O	VNT	O Tur 5/09	O Hkn 6/83	2.44	OV2	20110509	pool	pool
O	VNT	O Tur 5/09	O Hkn 16/83	2.388	OV2	20110509	pool	pool
O	VNT	O Tur 5/09	O Irn 15/97	2.71	OV2	20110506	pool	pool
O	VNT	O Tur 5/09	O Ita 1/93	2.87	OV2	20110812	pool	pool
O	VNT	O Tur 5/09	O Kau WT/66	2.46	OV2	20110516	pool	pool
O	VNT	O Tur 5/09	O Kuw 3/88	3	OV2	20110415	pool	pool
O	VNT	O Tur 5/09	O Kuw 2/06	2.67	OV2	20110614	pool	pool
O	VNT	O Tur 5/09	O Kuw 4/08	2.62	OV2	20110513	pool	pool
O	VNT	O Tur 5/09	O Lau 0/65	2.826	OV2	20110415	pool	pool
O	VNT	O Tur 5/09	O Man 0/69	2.58	OV2	20110607	pool	pool
O	VNT	O Tur 5/09	O Pak 7/03	2.5	OV2	20110415	pool	pool
O	VNT	O Tur 5/09	O Pak 17/03	1.68	OV2	20110812	pool	pool
O	VNT	O Tur 5/09	O Pak 67/03	3.124	OV2	20110513	pool	pool
O	VNT	O Tur 5/09	O Pak 68/03	2.75	OV2	20110805	pool	pool
O	VNT	O Tur 5/09	O Pak 16/05	3	OV2	20110404	pool	pool
O	VNT	O Tur 5/09	O Pak 20/07	2.92	OV2	20110415	pool	pool
O	VNT	O Tur 5/09	O Pak 50/07	2.909	OV2	20110513	pool	pool
O	VNT	O Tur 5/09	O Pak 71/07	2.87	OV2	20110607	pool	pool
O	VNT	O Tur 5/09	O Par 2/02	2.49	OV2	20110506	pool	pool
O	VNT	O Tur 5/09	O Per 7/94	2.87	OV2	20110607	pool	pool
O	VNT	O Tur 5/09	O Phi 2/95	2.27	OV2	20110329	pool	pool
O	VNT	O Tur 5/09	O Phi 3/95	2.357	OV2	20110805	pool	pool
O	VNT	O Tur 5/09	O Phi 9/95	2.54	OV2	20110503	pool	pool
O	VNT	O Tur 5/09	O Sau 72/94	2.77	OV2	20110805	pool	pool
O	VNT	O Tur 5/09	O Sud 4/08	2.5	OV2	20110329	pool	pool
O	VNT	O Tur 5/09	O Sud 8/08	2.5	OV2	20110509	pool	pool
O	VNT	O Tur 5/09	O Taw 112/97	2.54	OV2	20110607	pool	pool
O	VNT	O Tur 5/09	O Taw 114/97	2.3	OV2	20110329	pool	pool
O	VNT	O Tur 5/09	O Tan 2/04	2.7	OV2	20110812	pool	pool
O	VNT	O Tur 5/09	O Tur 3/87	2.78	OV2	20110311	pool	pool
O	VNT	O Tur 5/09	O Tur 3/94	2.93	OV2	20110516	pool	pool
O	VNT	O Tur 5/09	O Vit 3/97	2.15	OV2	20110516	pool	pool
O	VNT	O Tur 5/09	O Vit 4/97	2.436	OV2	20110509	pool	pool
O	VNT	O Tur 5/09	O Vit 12/05	2.28	OV2	20110516	pool	pool
O	VNT	O Tur 5/09	O Uae 3/08	2.785	OV2	20110415	pool	pool
O	VNT	O Tur 5/09	O Uga 3/02	0.558	OV2	20110805	pool	pool
O	VNT	O Tur 5/09	O Ukg 10/01	2.859	OV2	20110509	pool	pool
O	VNT	O Tur 5/09	O Ukg 33/01	2.84	OV2	20110607	pool	pool
O	VNT	O Tur 5/09	O Ukg 34/01	2.84	OV2	20110812	pool	pool
O	VNT	O Tur 5/09	O Yem 4/06	3.04	OV2	20110805	pool	pool
O	VNT	O Tur 5/09	O Yem 29/06	0.55	OV2	20110805	pool	pool
O	VNT	O Man 0/69	O Man 0/69	1.96	OV3	20100924	pool	pool
O	VNT	O Man 0/69	O Bhu 2/08	2.06	OV3	20100924	pool	pool
O	VNT	O Man 0/69	O Yem 29/06	0.34	OV3	20100924	pool	pool
O	VNT	O Man 0/69	O Kau IC/66	1.77	OV3	20100924	pool	pool
O	VNT	O Man 0/69	O Man 0/69	2.04	OV3	20100909	pool	pool
O	VNT	O Man 0/69	O BFS 18/67	2.34	OV3	20100909	pool	pool
