# Supplementary material for: Tracking the Antigenic Evolution of Foot-and-Mouth Disease Virus
Source: PLoS One. 2016 Jul 22;11(7):e0159360. doi: 10.1371/journal.pone.0159360 (PMC4957747; doi:10.1371/journal.pone.0159360)
Supplement: S2 Data — (CSV) [file pone.0159360.s002.csv]

Serotype	Assay	Serum	Virus	Log Titre	Operator	Date	Serum type	Animal
O	LPBE	O Kau IC/1966	O Kau IC/1966	2.709269961	OE1	20100325	pool	pool
O	LPBE	O Kau IC/1966	O Kau IC/1966	2.88536122	OE1	20100325	pool	pool
O	LPBE	O Kau IC/1966	O Kau IC/1966	2.88536122	OE1	20100325	pool	pool
O	LPBE	O Kau IC/1966	O Kau IC/1966	2.88536122	OE1	20100325	pool	pool
O	LPBE	O Kau IC/1966	O Kau IC/1966	2.709269961	OE1	20100325	pool	pool
O	LPBE	O Kau IC/1966	O Kau IC/1966	2.709269961	OE1	20100416	pool	pool
O	LPBE	O Kau IC/1966	O Kau IC/1966	2.709269961	OE1	20100416	pool	pool
O	LPBE	O Kau IC/1966	O Kau IC/1966	2.584331224	OE1	20100416	pool	pool
O	LPBE	O Kau IC/1966	O Kau IC/1966	2.88536122	OE1	20100416	pool	pool
O	LPBE	O Kau IC/1966	O Kau IC/1966	2.709269961	OE1	20100416	pool	pool
O	LPBE	O Kau IC/1966	O Kau IC/1966	2.584331224	OE1	20100416	pool	pool
O	LPBE	O Kau IC/1966	O Kau IC/1966	2.584331224	OE1	20100421	pool	pool
O	LPBE	O Kau IC/1966	O Kau IC/1966	2.283301229	OE1	20100421	pool	pool
O	LPBE	O Kau IC/1966	O Kau IC/1966	2.584331224	OE1	20100421	pool	pool
O	LPBE	O Kau IC/1966	O Kau IC/1966	2.584331224	OE1	20100421	pool	pool
O	LPBE	O Kau IC/1966	O Kau IC/1966	2.408239965	OE1	20100421	pool	pool
O	LPBE	O Kau IC/1966	O Kau IC/1966	2.408239965	OE1	20100421	pool	pool
O	LPBE	O Kau IC/1966	O Kau IC/1966	2.584331224	OE1	20100421	pool	pool
O	LPBE	O Kau IC/1966	O Kau IC/1966	2.283301229	OE1	20100421	pool	pool
O	LPBE	O Kau IC/1966	O Kau IC/1966	2.283301229	OE1	20100421	pool	pool
O	LPBE	O Kau IC/1966	O Kau IC/1966	2.408239965	OE1	20100421	pool	pool
O	LPBE	O Kau IC/1966	O Kau IC/1966	2.283301229	OE1	20100421	pool	pool
O	LPBE	O Kau IC/1966	O Kau IC/1966	2.283301229	OE1	20100421	pool	pool
O	LPBE	O Kau IC/1966	O Kau IC/1966	2.408239965	OE1	20100421	pool	pool
O	LPBE	O Kau IC/1966	O Kau IC/1966	2.584331224	OE1	20100422	pool	pool
O	LPBE	O Kau IC/1966	O Kau IC/1966	2.408239965	OE1	20100422	pool	pool
O	LPBE	O Kau IC/1966	O Kau IC/1966	2.408239965	OE1	20100422	pool	pool
O	LPBE	O Kau IC/1966	O Kau IC/1966	2.584331224	OE1	20100422	pool	pool
O	LPBE	O Kau IC/1966	O Kau IC/1966	2.584331224	OE1	20100422	pool	pool
O	LPBE	O Kau IC/1966	O Kau IC/1966	2.584331224	OE1	20100422	pool	pool
O	LPBE	O Kau IC/1966	O Kau IC/1966	2.408239965	OE1	20100422	pool	pool
O	LPBE	O Kau IC/1966	O Kau IC/1966	2.408239965	OE1	20100422	pool	pool
O	LPBE	O Kau IC/1966	O Kau IC/1966	2.584331224	OE1	20100422	pool	pool
O	LPBE	O Kau IC/1966	O Kau IC/1966	2.709269961	OE1	20100422	pool	pool
O	LPBE	O Kau IC/1966	O Kau IC/1966	2.584331224	OE1	20100422	pool	pool
O	LPBE	O Kau IC/1966	O Kau IC/1966	2.584331224	OE1	20100430	pool	pool
O	LPBE	O Kau IC/1966	O Kau IC/1966	2.584331224	OE1	20100430	pool	pool
O	LPBE	O Kau IC/1966	O Kau IC/1966	2.709269961	OE1	20100430	pool	pool
O	LPBE	O Kau IC/1966	O Kau IC/1966	2.584331224	OE1	20100430	pool	pool
O	LPBE	O Kau IC/1966	O Kau IC/1966	2.584331224	OE1	20100430	pool	pool
O	LPBE	O Kau IC/1966	O Kau IC/1966	2.584331224	OE1	20100430	pool	pool
O	LPBE	O Kau IC/1966	O Kau IC/1966	2.584331224	OE1	20100430	pool	pool
O	LPBE	O Kau IC/1966	O Kau IC/1966	2.584331224	OE1	20100430	pool	pool
O	LPBE	O Kau IC/1966	O Kau IC/1966	2.584331224	OE1	20100511	pool	pool
O	LPBE	O Kau IC/1966	O Kau IC/1966	2.584331224	OE1	20100511	pool	pool
O	LPBE	O Kau IC/1966	O Kau IC/1966	2.584331224	OE1	20100511	pool	pool
O	LPBE	O Kau IC/1966	O Kau IC/1966	2.584331224	OE1	20100511	pool	pool
O	LPBE	O Kau IC/1966	O Kau IC/1966	2.584331224	OE1	20100511	pool	pool
O	LPBE	O Kau IC/1966	O Kau IC/1966	2.584331224	OE1	20100511	pool	pool
O	LPBE	O Kau IC/1966	O Kau IC/1966	2.709269961	OE1	20100511	pool	pool
O	LPBE	O Kau IC/1966	O Kau IC/1966	2.584331224	OE1	20100511	pool	pool
O	LPBE	O Kau IC/1966	O Kau IC/1966	2.584331224	OE1	20100511	pool	pool
O	LPBE	O Kau IC/1966	O Kau IC/1966	2.584331224	OE1	20100511	pool	pool
O	LPBE	O Kau IC/1966	O Kau IC/1966	2.584331224	OE1	20100511	pool	pool
O	LPBE	O Kau IC/1966	O Kau IC/1966	2.584331224	OE1	20100513	pool	pool
O	LPBE	O Kau IC/1966	O Kau IC/1966	2.584331224	OE1	20100513	pool	pool
O	LPBE	O Kau IC/1966	O Kau IC/1966	2.709269961	OE1	20100513	pool	pool
O	LPBE	O Kau IC/1966	O Kau IC/1966	2.584331224	OE1	20100513	pool	pool
O	LPBE	O Kau IC/1966	O Kau IC/1966	2.584331224	OE1	20100513	pool	pool
O	LPBE	O Kau IC/1966	O Kau IC/1966	2.88536122	OE1	20100513	pool	pool
O	LPBE	O Kau IC/1966	O Kau IC/1966	2.88536122	OE1	20100513	pool	pool
O	LPBE	O Kau IC/1966	O Kau IC/1966	2.584331224	OE1	20100513	pool	pool
O	LPBE	O Kau IC/1966	O Kau IC/1966	2.709269961	OE1	20100513	pool	pool
O	LPBE	O Kau IC/1966	O Kau IC/1966	2.584331224	OE1	20100513	pool	pool
O	LPBE	O Kau IC/1966	O Kau IC/1966	2.584331224	OE1	20100513	pool	pool
O	LPBE	O Kau IC/1966	O Kau IC/1966	2.408239965	OE1	20100518	pool	pool
O	LPBE	O Kau IC/1966	O Kau IC/1966	2.88536122	OE1	20100518	pool	pool
O	LPBE	O Kau IC/1966	O Kau IC/1966	2.88536122	OE1	20100518	pool	pool
O	LPBE	O Kau IC/1966	O Kau IC/1966	2.709269961	OE1	20100518	pool	pool
O	LPBE	O Kau IC/1966	O Kau IC/1966	2.88536122	OE1	20100518	pool	pool
O	LPBE	O Kau IC/1966	O Kau IC/1966	2.88536122	OE1	20100518	pool	pool
O	LPBE	O Kau IC/1966	O Kau IC/1966	2.709269961	OE1	20100518	pool	pool
O	LPBE	O Kau IC/1966	O Kau IC/1966	2.584331224	OE1	20100518	pool	pool
O	LPBE	O Kau IC/1966	O Kau IC/1966	2.709269961	OE1	20100519	pool	pool
O	LPBE	O Kau IC/1966	O Kau IC/1966	2.88536122	OE1	20100519	pool	pool
O	LPBE	O Kau IC/1966	O Kau IC/1966	2.88536122	OE1	20100519	pool	pool
O	LPBE	O Kau IC/1966	O Kau IC/1966	2.584331224	OE1	20100519	pool	pool
O	LPBE	O Kau IC/1966	O Kau IC/1966	2.709269961	OE1	20100519	pool	pool
O	LPBE	O Kau IC/1966	O Kau IC/1966	2.88536122	OE1	20100519	pool	pool
O	LPBE	O Kau IC/1966	O Kau IC/1966	2.88536122	OE1	20100519	pool	pool
O	LPBE	O Kau IC/1966	O Kau IC/1966	2.88536122	OE1	20100519	pool	pool
O	LPBE	O Kau IC/1966	O Kau IC/1966	2.88536122	OE1	20100519	pool	pool
O	LPBE	O Kau IC/1966	O Kau IC/1966	2.709269961	OE1	20100521	pool	pool
O	LPBE	O Kau IC/1966	O Kau IC/1966	2.584331224	OE1	20100521	pool	pool
O	LPBE	O Kau IC/1966	O Kau IC/1966	2.584331224	OE1	20100521	pool	pool
O	LPBE	O Kau IC/1966	O Kau IC/1966	2.709269961	OE1	20100521	pool	pool
O	LPBE	O Kau IC/1966	O Kau IC/1966	2.88536122	OE1	20100521	pool	pool
O	LPBE	O Kau IC/1966	O Kau IC/1966	2.584331224	OE1	20100521	pool	pool
O	LPBE	O Kau IC/1966	O Kau IC/1966	2.88536122	OE1	20100604	pool	pool
O	LPBE	O Kau IC/1966	O Kau IC/1966	2.584331224	OE1	20100604	pool	pool
O	LPBE	O Kau IC/1966	O Kau IC/1966	2.584331224	OE1	20100604	pool	pool
O	LPBE	O Kau IC/1966	O Kau IC/1966	2.88536122	OE1	20100604	pool	pool
O	LPBE	O Kau IC/1966	O Kau IC/1966	2.709269961	OE1	20100604	pool	pool
O	LPBE	O Kau IC/1966	O Kau IC/1966	2.584331224	OE1	20100611	pool	pool
O	LPBE	O Kau IC/1966	O Kau IC/1966	2.283301229	OE1	20110923	pool	pool
O	LPBE	O Kau IC/1966	O Kau IC/1966	2.283301229	OE1	20110923	pool	pool
O	LPBE	O Kau IC/1966	O Kau IC/1966	2.283301229	OE1	20110923	pool	pool
O	LPBE	O Kau IC/1966	O Kau IC/1966	2.283301229	OE1	20110923	pool	pool
O	LPBE	O Kau IC/1966	O Kau IC/1966	2.283301229	OE1	20110923	pool	pool
O	LPBE	O Kau IC/1966	O Kau IC/1966	2.283301229	OE1	20110923	pool	pool
O	LPBE	O Kau IC/1966	O Kau IC/1966	2.283301229	OE1	20110923	pool	pool
O	LPBE	O Kau IC/1966	O Kau IC/1966	2.283301229	OE1	20110923	pool	pool
O	LPBE	O Kau IC/1966	O Kau IC/1966	2.283301229	OE1	20110923	pool	pool
O	LPBE	O Kau IC/1966	O Kau IC/1966	2.283301229	OE1	20110923	pool	pool
O	LPBE	O Kau IC/1966	O Kau IC/1966	2.283301229	OE1	20110923	pool	pool
O	LPBE	O Kau IC/1966	O Kau IC/1966	2.283301229	OE1	20110923	pool	pool
O	LPBE	O Kau IC/1966	O Kau IC/1966	2.283301229	OE1	20110928	pool	pool
O	LPBE	O Kau IC/1966	O Kau IC/1966	2.283301229	OE1	20110928	pool	pool
O	LPBE	O Kau IC/1966	O Kau IC/1966	2.283301229	OE1	20110928	pool	pool
O	LPBE	O Kau IC/1966	O Kau IC/1966	2.283301229	OE1	20110928	pool	pool
O	LPBE	O Kau IC/1966	O Kau IC/1966	2.283301229	OE1	20110928	pool	pool
O	LPBE	O Kau IC/1966	O Kau IC/1966	2.283301229	OE1	20110928	pool	pool
O	LPBE	O Kau IC/1966	O Kau IC/1966	2.283301229	OE1	20110928	pool	pool
O	LPBE	O Kau IC/1966	O Kau IC/1966	2.283301229	OE1	20110928	pool	pool
O	LPBE	O Kau IC/1966	O Kau IC/1966	2.283301229	OE1	20110928	pool	pool
O	LPBE	O Kau IC/1966	O Kau IC/1966	2.283301229	OE1	20110928	pool	pool
O	LPBE	O Kau IC/1966	O Kau IC/1966	2.283301229	OE1	20110928	pool	pool
O	LPBE	O Kau IC/1966	O Kau IC/1966	2.283301229	OE1	20110928	pool	pool
O	LPBE	O Kau IC/1966	O Kau IC/1966	2.408239965	OE1	20110928	pool	pool
O	LPBE	O Kau IC/1966	O Kau IC/1966	2.408239965	OE1	20110928	pool	pool
O	LPBE	O Kau IC/1966	O Bol 17/1990	1.380211242	OE1	20100523	pool	pool
O	LPBE	O Kau IC/1966	O Bra 02/1994	1.505149978	OE1	20100523	pool	pool
O	LPBE	O Kau IC/1966	O Bra 03/1994	1.806179974	OE1	20100523	pool	pool
O	LPBE	O Kau IC/1966	O Bra 04/1994	1.982271233	OE1	20100523	pool	pool
O	LPBE	O Kau IC/1966	O Bra 06/1994	1.806179974	OE1	20100523	pool	pool
O	LPBE	O Kau IC/1966	O Bra 08/1994	1.982271233	OE1	20100523	pool	pool
O	LPBE	O Kau IC/1966	O Bra 01/1995	1.505149978	OE1	20100523	pool	pool
O	LPBE	O Kau IC/1966	O Cam 00/1958	0.903089987	OE1	20100523	pool	pool
O	LPBE	O Kau IC/1966	O Cas 00/1993	1.204119983	OE1	20100523	pool	pool
O	LPBE	O Kau IC/1966	O Eth 02/1993	1.681241237	OE1	20100325	pool	pool
O	LPBE	O Kau IC/1966	O Bol 17/1990	1.380211242	OE1	20100325	pool	pool
O	LPBE	O Kau IC/1966	O Bra 01/1994	2.10720997	OE1	20100325	pool	pool
O	LPBE	O Kau IC/1966	O Bra 02/1994	1.806179974	OE1	20100325	pool	pool
O	LPBE	O Kau IC/1966	O Bra 03/1994	1.806179974	OE1	20100325	pool	pool
O	LPBE	O Kau IC/1966	O Bra 04/1994	2.283301229	OE1	20100325	pool	pool
O	LPBE	O Kau IC/1966	O Bra 06/1994	1.806179974	OE1	20100325	pool	pool
O	LPBE	O Kau IC/1966	O Bra 08/1994	1.806179974	OE1	20100325	pool	pool
O	LPBE	O Kau IC/1966	O Bra 01/1995	1.380211242	OE1	20100325	pool	pool
O	LPBE	O Kau IC/1966	O Cam 00/1958	1.681241237	OE1	20100325	pool	pool
O	LPBE	O Kau IC/1966	O Cas 00/1993	1.681241237	OE1	20100325	pool	pool
O	LPBE	O Kau IC/1966	O Eth 02/1993	1.681241237	OE1	20100325	pool	pool
O	LPBE	O Kau IC/1966	O Bra 01/1992	1.380211242	OE1	20100416	pool	pool
O	LPBE	O Kau IC/1966	O Bra 03/1994	1.806179974	OE1	20100416	pool	pool
O	LPBE	O Kau IC/1966	O Bra 04/1994	1.806179974	OE1	20100416	pool	pool
O	LPBE	O Kau IC/1966	O Bra 08/1994	1.806179974	OE1	20100416	pool	pool
O	LPBE	O Kau IC/1966	O Bra 01/1995	1.806179974	OE1	20100416	pool	pool
O	LPBE	O Kau IC/1966	O Bul 01/1993	1.380211242	OE1	20100416	pool	pool
O	LPBE	O Kau IC/1966	O Cas 00/1993	1.681241237	OE1	20100416	pool	pool
O	LPBE	O Kau IC/1966	O Ecu 01/2010	1.681241237	OE1	20100416	pool	pool
O	LPBE	O Kau IC/1966	O Eth 03/2004	1.681241237	OE1	20100416	pool	pool
O	LPBE	O Kau IC/1966	O Gre 04/1994	1.380211242	OE1	20100421	pool	pool
O	LPBE	O Kau IC/1966	O Hkn 03/2003	1.204119983	OE1	20100421	pool	pool
O	LPBE	O Kau IC/1966	O Par 01/2002	1.380211242	OE1	20100421	pool	pool
O	LPBE	O Kau IC/1966	O Par 02/2002	1.380211242	OE1	20100421	pool	pool
O	LPBE	O Kau IC/1966	O Per 05/1994	1.681241237	OE1	20100421	pool	pool
O	LPBE	O Kau IC/1966	O Phi 02/1995	1.204119983	OE1	20100421	pool	pool
O	LPBE	O Kau IC/1966	O Sud 04/2008	1.681241237	OE1	20100421	pool	pool
O	LPBE	O Kau IC/1966	O Sud 08/2008	1.982271233	OE1	20100421	pool	pool
O	LPBE	O Kau IC/1966	O Tur 03/1994	1.681241237	OE1	20100421	pool	pool
O	LPBE	O Kau IC/1966	O Ukg 10/2001	1.681241237	OE1	20100421	pool	pool
O	LPBE	O Kau IC/1966	O Ukg 33/2001	1.982271233	OE1	20100421	pool	pool
O	LPBE	O Kau IC/1966	O Vit 04/1997	1.806179974	OE1	20100421	pool	pool
O	LPBE	O Kau IC/1966	O Gre 04/1994	1.681241237	OE1	20100422	pool	pool
O	LPBE	O Kau IC/1966	O Kau WT/1966	1.505149978	OE1	20100422	pool	pool
O	LPBE	O Kau IC/1966	O Kuw 02/2006	1.681241237	OE1	20100422	pool	pool
O	LPBE	O Kau IC/1966	O Pak 16/2005	1.681241237	OE1	20100422	pool	pool
O	LPBE	O Kau IC/1966	O Pak 50/2007	1.681241237	OE1	20100422	pool	pool
O	LPBE	O Kau IC/1966	O Par 01/2002	1.505149978	OE1	20100422	pool	pool
O	LPBE	O Kau IC/1966	O Par 02/2002	1.380211242	OE1	20100422	pool	pool
O	LPBE	O Kau IC/1966	O Per 14/1993	1.681241237	OE1	20100422	pool	pool
O	LPBE	O Kau IC/1966	O Per 05/1994	1.982271233	OE1	20100422	pool	pool
O	LPBE	O Kau IC/1966	O Per 06/1994	1.982271233	OE1	20100422	pool	pool
O	LPBE	O Kau IC/1966	O Per 07/1994	1.681241237	OE1	20100422	pool	pool
O	LPBE	O Kau IC/1966	O Sud 04/2008	1.681241237	OE1	20100422	pool	pool
O	LPBE	O Kau IC/1966	O Sud 08/2008	1.982271233	OE1	20100422	pool	pool
O	LPBE	O Kau IC/1966	O Tur 03/1994	1.982271233	OE1	20100422	pool	pool
O	LPBE	O Kau IC/1966	O Ukg 10/2001	1.681241237	OE1	20100422	pool	pool
O	LPBE	O Kau IC/1966	O Ukg 33/2001	1.681241237	OE1	20100422	pool	pool
O	LPBE	O Kau IC/1966	O Ukg 34/2001	1.681241237	OE1	20100422	pool	pool
O	LPBE	O Kau IC/1966	O Vit 03/1997	1.681241237	OE1	20100422	pool	pool
O	LPBE	O Kau IC/1966	O Vit 04/1997	1.505149978	OE1	20100422	pool	pool
O	LPBE	O Kau IC/1966	O Kau WT/1966	1.982271233	OE1	20100430	pool	pool
O	LPBE	O Kau IC/1966	O Kuw 02/2006	1.505149978	OE1	20100430	pool	pool
O	LPBE	O Kau IC/1966	O Lau 00/1965	2.283301229	OE1	20100430	pool	pool
O	LPBE	O Kau IC/1966	O Pak 16/2005	1.806179974	OE1	20100430	pool	pool
O	LPBE	O Kau IC/1966	O Pak 50/2007	1.806179974	OE1	20100430	pool	pool
O	LPBE	O Kau IC/1966	O Per 14/1993	1.806179974	OE1	20100430	pool	pool
O	LPBE	O Kau IC/1966	O Per 06/1994	1.806179974	OE1	20100430	pool	pool
O	LPBE	O Kau IC/1966	O Ukg 33/2001	1.681241237	OE1	20100430	pool	pool
O	LPBE	O Kau IC/1966	O Ukg 34/2001	1.806179974	OE1	20100430	pool	pool
O	LPBE	O Kau IC/1966	O Vit 03/1997	1.681241237	OE1	20100430	pool	pool
O	LPBE	O Kau IC/1966	O Alg 02/1999	1.380211242	OE1	20100511	pool	pool
O	LPBE	O Kau IC/1966	O Bra 01/1992	1.681241237	OE1	20100511	pool	pool
O	LPBE	O Kau IC/1966	O Cam 06/1998	1.681241237	OE1	20100511	pool	pool
O	LPBE	O Kau IC/1966	O Eth 03/2004	1.380211242	OE1	20100511	pool	pool
O	LPBE	O Kau IC/1966	O Hkn 03/2004	1.380211242	OE1	20100511	pool	pool
O	LPBE	O Kau IC/1966	O Hkn 16/1983	1.681241237	OE1	20100511	pool	pool
O	LPBE	O Kau IC/1966	O Irn 15/1997	1.681241237	OE1	20100511	pool	pool
O	LPBE	O Kau IC/1966	O Kuw 04/2008	1.681241237	OE1	20100511	pool	pool
O	LPBE	O Kau IC/1966	O Pak 07/2003	1.505149978	OE1	20100511	pool	pool
O	LPBE	O Kau IC/1966	O Pak 17/2003	1.681241237	OE1	20100511	pool	pool
O	LPBE	O Kau IC/1966	O Alg 02/1999	1.079181246	OE1	20100513	pool	pool
O	LPBE	O Kau IC/1966	O Bra 01/1992	1.380211242	OE1	20100513	pool	pool
O	LPBE	O Kau IC/1966	O Bul 01/1993	1.681241237	OE1	20100513	pool	pool
O	LPBE	O Kau IC/1966	O Bun 03/2003	1.681241237	OE1	20100513	pool	pool
O	LPBE	O Kau IC/1966	O Cam 06/1998	1.806179974	OE1	20100513	pool	pool
O	LPBE	O Kau IC/1966	O Eth 30/1994	1.380211242	OE1	20100513	pool	pool
O	LPBE	O Kau IC/1966	O Gre 21/1994	1.806179974	OE1	20100513	pool	pool
O	LPBE	O Kau IC/1966	O Hkn 16/1983	1.681241237	OE1	20100513	pool	pool
O	LPBE	O Kau IC/1966	O Irn 15/1997	1.681241237	OE1	20100513	pool	pool
O	LPBE	O Kau IC/1966	O Kuw 03/1988	1.380211242	OE1	20100513	pool	pool
O	LPBE	O Kau IC/1966	O Kuw 04/2008	1.806179974	OE1	20100513	pool	pool
O	LPBE	O Kau IC/1966	O Pak 07/2003	1.982271233	OE1	20100513	pool	pool
O	LPBE	O Kau IC/1966	O Pak 17/2003	1.681241237	OE1	20100513	pool	pool
O	LPBE	O Kau IC/1966	O Pak 67/2003	1.982271233	OE1	20100518	pool	pool
O	LPBE	O Kau IC/1966	O Pak 68/2003	1.380211242	OE1	20100518	pool	pool
O	LPBE	O Kau IC/1966	O Pak 71/2007	1.982271233	OE1	20100518	pool	pool
O	LPBE	O Kau IC/1966	O Per 10/1993	1.681241237	OE1	20100518	pool	pool
O	LPBE	O Kau IC/1966	O Phi 09/1995	1.505149978	OE1	20100518	pool	pool
O	LPBE	O Kau IC/1966	O Phi 03/1995	1.982271233	OE1	20100518	pool	pool
O	LPBE	O Kau IC/1966	O Sau 72/1994	2.10720997	OE1	20100518	pool	pool
O	LPBE	O Kau IC/1966	O Sau 01/2008	1.681241237	OE1	20100518	pool	pool
O	LPBE	O Kau IC/1966	O Taw 112/1997	1.982271233	OE1	20100518	pool	pool
O	LPBE	O Kau IC/1966	O Taw 114/1997	1.681241237	OE1	20100518	pool	pool
O	LPBE	O Kau IC/1966	O Tur 03/1987	1.681241237	OE1	20100518	pool	pool
O	LPBE	O Kau IC/1966	O Vit 12/2005	1.982271233	OE1	20100518	pool	pool
O	LPBE	O Kau IC/1966	O Yem 29/2006	1.079181246	OE1	20100518	pool	pool
O	LPBE	O Kau IC/1966	O Pak 67/2003	1.982271233	OE1	20100519	pool	pool
O	LPBE	O Kau IC/1966	O Pak 68/2003	1.380211242	OE1	20100519	pool	pool
O	LPBE	O Kau IC/1966	O Pak 71/2007	1.982271233	OE1	20100519	pool	pool
O	LPBE	O Kau IC/1966	O Per 10/1993	1.806179974	OE1	20100519	pool	pool
O	LPBE	O Kau IC/1966	O Phi 09/1995	1.681241237	OE1	20100519	pool	pool
O	LPBE	O Kau IC/1966	O Phi 03/1995	1.982271233	OE1	20100519	pool	pool
O	LPBE	O Kau IC/1966	O Sau 72/1994	2.10720997	OE1	20100519	pool	pool
O	LPBE	O Kau IC/1966	O Sau 01/2008	1.681241237	OE1	20100519	pool	pool
O	LPBE	O Kau IC/1966	O Taw 112/1997	1.681241237	OE1	20100519	pool	pool
O	LPBE	O Kau IC/1966	O Tan 02/2004	1.982271233	OE1	20100519	pool	pool
O	LPBE	O Kau IC/1966	O Taw 114/1997	1.806179974	OE1	20100519	pool	pool
O	LPBE	O Kau IC/1966	O Tur 03/1987	1.982271233	OE1	20100519	pool	pool
O	LPBE	O Kau IC/1966	O Tur 07/2000	1.079181246	OE1	20100519	pool	pool
O	LPBE	O Kau IC/1966	O Uae 03/2008	1.505149978	OE1	20100519	pool	pool
O	LPBE	O Kau IC/1966	O Vit 12/2005	2.10720997	OE1	20100519	pool	pool
O	LPBE	O Kau IC/1966	O Yem 29/2006	1.079181246	OE1	20100519	pool	pool
O	LPBE	O Kau IC/1966	O Yem 04/2006	1.681241237	OE1	20100519	pool	pool
O	LPBE	O Kau IC/1966	O Bul 01/1993	1.505149978	OE1	20100521	pool	pool
O	LPBE	O Kau IC/1966	O Bun 03/2003	1.982271233	OE1	20100521	pool	pool
O	LPBE	O Kau IC/1966	O Eth 30/1994	1.380211242	OE1	20100521	pool	pool
O	LPBE	O Kau IC/1966	O Gre 21/1994	1.681241237	OE1	20100521	pool	pool
O	LPBE	O Kau IC/1966	O Kuw 03/1988	1.505149978	OE1	20100521	pool	pool
O	LPBE	O Kau IC/1966	O Tan 02/2004	2.10720997	OE1	20100521	pool	pool
O	LPBE	O Kau IC/1966	O Uae 03/2008	1.681241237	OE1	20100521	pool	pool
O	LPBE	O Kau IC/1966	O Arg 02/2000	1.681241237	OE1	20100603	pool	pool
O	LPBE	O Kau IC/1966	O Arg 03/2000	1.380211242	OE1	20100603	pool	pool
O	LPBE	O Kau IC/1966	O Bra 04/1994	1.806179974	OE1	20100603	pool	pool
O	LPBE	O Kau IC/1966	O Eth 01/1995	1.681241237	OE1	20100603	pool	pool
O	LPBE	O Kau IC/1966	O Eth 03/2004	1.505149978	OE1	20100603	pool	pool
O	LPBE	O Kau IC/1966	O Eth 58/2005	1.982271233	OE1	20100603	pool	pool
O	LPBE	O Kau IC/1966	O Hkn 03/2004	1.079181246	OE1	20100603	pool	pool
O	LPBE	O Kau IC/1966	O Man 00/1969	1.681241237	OE1	20100603	pool	pool
O	LPBE	O Kau IC/1966	O Pak 20/2007	1.982271233	OE1	20100603	pool	pool
O	LPBE	O Kau IC/1966	O Per 07/1994	2.10720997	OE1	20100603	pool	pool
O	LPBE	O Kau IC/1966	O Tur 07/2000	1.079181246	OE1	20100603	pool	pool
O	LPBE	O Kau IC/1966	O Arg 03/2000	1.204119983	OE1	20100604	pool	pool
O	LPBE	O Kau IC/1966	O Eth 01/1995	1.681241237	OE1	20100604	pool	pool
O	LPBE	O Kau IC/1966	O Eth 58/2005	2.283301229	OE1	20100604	pool	pool
O	LPBE	O Kau IC/1966	O Man 00/1969	1.982271233	OE1	20100604	pool	pool
O	LPBE	O Kau IC/1966	O Pak 20/2007	1.681241237	OE1	20100604	pool	pool
O	LPBE	O Kau IC/1966	O Phi 02/1995	1.079181246	OE1	20100604	pool	pool
O	LPBE	O Kau IC/1966	O Sud 04/2008	1.681241237	OE1	20100604	pool	pool
O	LPBE	O Kau IC/1966	O Arg 02/2000	1.380211242	OE1	20100611	pool	pool
O	LPBE	O Kau IC/1966	O Hkn 03/2003	1.204119983	OE1	20100611	pool	pool
O	LPBE	O Kau IC/1966	O Lau 00/1965	2.283301229	OE1	20100611	pool	pool
O	LPBE	O Kau IC/1966	O Ecu 01/2010	1.380211242	OE1	20110923	pool	pool
O	LPBE	O Kau IC/1966	O Ecu 09/2010	1.380211242	OE1	20110923	pool	pool
O	LPBE	O Kau IC/1966	O Hkn 01/2010	1.079181246	OE1	20110923	pool	pool
O	LPBE	O Kau IC/1966	O Irn 05/2010	1.982271233	OE1	20110923	pool	pool
O	LPBE	O Kau IC/1966	O Irn 08/2010	1.681241237	OE1	20110923	pool	pool
O	LPBE	O Kau IC/1966	O Irn 30/2010	1.681241237	OE1	20110923	pool	pool
O	LPBE	O Kau IC/1966	O Irn 33/2010	1.982271233	OE1	20110923	pool	pool
O	LPBE	O Kau IC/1966	O Irn 174/2010	1.380211242	OE1	20110923	pool	pool
O	LPBE	O Kau IC/1966	O Irn 187/2010	1.380211242	OE1	20110923	pool	pool
O	LPBE	O Kau IC/1966	O Mog 01/2010	1.079181246	OE1	20110923	pool	pool
O	LPBE	O Kau IC/1966	O Mog 09/2010	1.079181246	OE1	20110923	pool	pool
O	LPBE	O Kau IC/1966	O Mya 03/2010	1.380211242	OE1	20110923	pool	pool
O	LPBE	O Kau IC/1966	O Mya 13/2010	1.380211242	OE1	20110923	pool	pool
O	LPBE	O Kau IC/1966	O Skr 04/2010	1.380211242	OE1	20110923	pool	pool
O	LPBE	O Kau IC/1966	O Srl 01/2009	1.681241237	OE1	20110923	pool	pool
O	LPBE	O Kau IC/1966	O Taw 01/2009	1.079181246	OE1	20110923	pool	pool
O	LPBE	O Kau IC/1966	O Tur 35/2008	1.681241237	OE1	20110923	pool	pool
O	LPBE	O Kau IC/1966	O Tur 5/2009	1.505149978	OE1	20110923	pool	pool
O	LPBE	O Kau IC/1966	O Tur 18/2010	1.079181246	OE1	20110923	pool	pool
O	LPBE	O Kau IC/1966	O Tur 39/2010	1.079181246	OE1	20110923	pool	pool
O	LPBE	O Kau IC/1966	O Zam 04/2010	1.380211242	OE1	20110923	pool	pool
O	LPBE	O Kau IC/1966	O Ecu 01/2010	1.380211242	OE1	20110928	pool	pool
O	LPBE	O Kau IC/1966	O Ecu 09/2010	1.204119983	OE1	20110928	pool	pool
O	LPBE	O Kau IC/1966	O Hkn 01/2010	1.380211242	OE1	20110928	pool	pool
O	LPBE	O Kau IC/1966	O Irn 05/2010	1.982271233	OE1	20110928	pool	pool
O	LPBE	O Kau IC/1966	O Irn 08/2010	1.681241237	OE1	20110928	pool	pool
O	LPBE	O Kau IC/1966	O Irn 30/2010	1.681241237	OE1	20110928	pool	pool
O	LPBE	O Kau IC/1966	O Irn 33/2010	1.982271233	OE1	20110928	pool	pool
O	LPBE	O Kau IC/1966	O Irn 174/2010	1.681241237	OE1	20110928	pool	pool
O	LPBE	O Kau IC/1966	O Irn 187/2010	1.681241237	OE1	20110928	pool	pool
O	LPBE	O Kau IC/1966	O Mog 01/2010	1.380211242	OE1	20110928	pool	pool
O	LPBE	O Kau IC/1966	O Mog 09/2010	1.380211242	OE1	20110928	pool	pool
O	LPBE	O Kau IC/1966	O Mya 03/2010	1.380211242	OE1	20110928	pool	pool
O	LPBE	O Kau IC/1966	O Mya 13/2010	1.380211242	OE1	20110928	pool	pool
O	LPBE	O Kau IC/1966	O Skr 04/2010	1.681241237	OE1	20110928	pool	pool
O	LPBE	O Kau IC/1966	O Srl 01/2009	2.283301229	OE1	20110928	pool	pool
O	LPBE	O Kau IC/1966	O Taw 01/2009	1.079181246	OE1	20110928	pool	pool
O	LPBE	O Kau IC/1966	O Tur 35/2008	1.681241237	OE1	20110928	pool	pool
O	LPBE	O Kau IC/1966	O Tur 5/2009	1.681241237	OE1	20110928	pool	pool
O	LPBE	O Kau IC/1966	O Tur 18/2010	1.380211242	OE1	20110928	pool	pool
O	LPBE	O Kau IC/1966	O Tur 39/2010	1.380211242	OE1	20110928	pool	pool
O	LPBE	O Kau IC/1966	O Zam 04/2010	1.380211242	OE1	20110928	pool	pool
O	LPBE	O Ukg 34/2001	O Ukg 34/2001	2.88536122	OE1	20110217	pool	pool
O	LPBE	O Ukg 34/2001	O Ukg 34/2001	2.88536122	OE1	20110217	pool	pool
O	LPBE	O Ukg 34/2001	O Ukg 34/2001	2.88536122	OE1	20110217	pool	pool
O	LPBE	O Ukg 34/2001	O Ukg 34/2001	3.010299957	OE1	20110217	pool	pool
O	LPBE	O Ukg 34/2001	O Ukg 34/2001	2.88536122	OE1	20110217	pool	pool
O	LPBE	O Ukg 34/2001	O Ukg 34/2001	3.010299957	OE1	20110217	pool	pool
O	LPBE	O Ukg 34/2001	O Ukg 34/2001	2.88536122	OE1	20110217	pool	pool
O	LPBE	O Ukg 34/2001	O Ukg 34/2001	2.88536122	OE1	20110217	pool	pool
O	LPBE	O Ukg 34/2001	O Ukg 34/2001	2.88536122	OE1	20110217	pool	pool
O	LPBE	O Ukg 34/2001	O Ukg 34/2001	2.88536122	OE1	20110223	pool	pool
O	LPBE	O Ukg 34/2001	O Ukg 34/2001	3.186391216	OE1	20110223	pool	pool
O	LPBE	O Ukg 34/2001	O Ukg 34/2001	3.010299957	OE1	20110223	pool	pool
O	LPBE	O Ukg 34/2001	O Ukg 34/2001	3.186391216	OE1	20110223	pool	pool
O	LPBE	O Ukg 34/2001	O Ukg 34/2001	3.010299957	OE1	20110223	pool	pool
O	LPBE	O Ukg 34/2001	O Ukg 34/2001	3.311329952	OE1	20110301	pool	pool
O	LPBE	O Ukg 34/2001	O Ukg 34/2001	3.311329952	OE1	20110301	pool	pool
O	LPBE	O Ukg 34/2001	O Ukg 34/2001	3.487421211	OE1	20110301	pool	pool
O	LPBE	O Ukg 34/2001	O Ukg 34/2001	3.487421211	OE1	20110301	pool	pool
O	LPBE	O Ukg 34/2001	O Ukg 34/2001	3.487421211	OE1	20110301	pool	pool
O	LPBE	O Ukg 34/2001	O Ukg 34/2001	3.487421211	OE1	20110301	pool	pool
O	LPBE	O Ukg 34/2001	O Ukg 34/2001	3.487421211	OE1	20110301	pool	pool
O	LPBE	O Ukg 34/2001	O Ukg 34/2001	3.186391216	OE1	20110301	pool	pool
O	LPBE	O Ukg 34/2001	O Ukg 34/2001	3.311329952	OE1	20110301	pool	pool
O	LPBE	O Ukg 34/2001	O Ukg 34/2001	3.186391216	OE1	20110316	pool	pool
O	LPBE	O Ukg 34/2001	O Ukg 34/2001	3.311329952	OE1	20110316	pool	pool
O	LPBE	O Ukg 34/2001	O Ukg 34/2001	3.612359948	OE1	20110316	pool	pool
O	LPBE	O Ukg 34/2001	O Ukg 34/2001	3.612359948	OE1	20110316	pool	pool
O	LPBE	O Ukg 34/2001	O Ukg 34/2001	3.487421211	OE1	20110316	pool	pool
O	LPBE	O Ukg 34/2001	O Ukg 34/2001	3.487421211	OE1	20110316	pool	pool
O	LPBE	O Ukg 34/2001	O Ukg 34/2001	3.487421211	OE1	20110316	pool	pool
O	LPBE	O Ukg 34/2001	O Ukg 34/2001	3.186391216	OE1	20110316	pool	pool
O	LPBE	O Ukg 34/2001	O Ukg 34/2001	3.186391216	OE1	20110316	pool	pool
O	LPBE	O Ukg 34/2001	O Ukg 34/2001	3.311329952	OE1	20110316	pool	pool
O	LPBE	O Ukg 34/2001	O Ukg 34/2001	3.186391216	OE1	20110316	pool	pool
O	LPBE	O Ukg 34/2001	O Ukg 34/2001	3.186391216	OE1	20110316	pool	pool
O	LPBE	O Ukg 34/2001	O Ukg 34/2001	3.487421211	OE1	20110316	pool	pool
O	LPBE	O Ukg 34/2001	O Ukg 34/2001	3.487421211	OE1	20110316	pool	pool
O	LPBE	O Ukg 34/2001	O Ukg 34/2001	3.186391216	OE1	20110316	pool	pool
O	LPBE	O Ukg 34/2001	O Ukg 34/2001	3.186391216	OE1	20110323	pool	pool
O	LPBE	O Ukg 34/2001	O Ukg 34/2001	3.186391216	OE1	20110323	pool	pool
O	LPBE	O Ukg 34/2001	O Ukg 34/2001	3.186391216	OE1	20110323	pool	pool
O	LPBE	O Ukg 34/2001	O Ukg 34/2001	2.88536122	OE1	20110323	pool	pool
O	LPBE	O Ukg 34/2001	O Ukg 34/2001	3.186391216	OE1	20110323	pool	pool
O	LPBE	O Ukg 34/2001	O Ukg 34/2001	3.186391216	OE1	20110323	pool	pool
O	LPBE	O Ukg 34/2001	O Ukg 34/2001	3.311329952	OE1	20110323	pool	pool
O	LPBE	O Ukg 34/2001	O Ukg 34/2001	3.186391216	OE1	20110323	pool	pool
O	LPBE	O Ukg 34/2001	O Ukg 34/2001	3.010299957	OE1	20110323	pool	pool
O	LPBE	O Ukg 34/2001	O Ukg 34/2001	3.010299957	OE1	20110323	pool	pool
O	LPBE	O Ukg 34/2001	O Ukg 34/2001	3.186391216	OE1	20110323	pool	pool
O	LPBE	O Ukg 34/2001	O Ukg 34/2001	3.010299957	OE1	20110323	pool	pool
O	LPBE	O Ukg 34/2001	O Ukg 34/2001	2.88536122	OE1	20110323	pool	pool
O	LPBE	O Ukg 34/2001	O Ukg 34/2001	3.010299957	OE1	20110323	pool	pool
O	LPBE	O Ukg 34/2001	O Ukg 34/2001	3.311329952	OE1	20110325	pool	pool
O	LPBE	O Ukg 34/2001	O Ukg 34/2001	3.311329952	OE1	20110325	pool	pool
O	LPBE	O Ukg 34/2001	O Ukg 34/2001	3.487421211	OE1	20110325	pool	pool
O	LPBE	O Ukg 34/2001	O Ukg 34/2001	3.487421211	OE1	20110325	pool	pool
O	LPBE	O Ukg 34/2001	O Ukg 34/2001	3.311329952	OE1	20110325	pool	pool
O	LPBE	O Ukg 34/2001	O Ukg 34/2001	3.311329952	OE1	20110325	pool	pool
O	LPBE	O Ukg 34/2001	O Ukg 34/2001	3.487421211	OE1	20110325	pool	pool
O	LPBE	O Ukg 34/2001	O Ukg 34/2001	3.612359948	OE1	20110325	pool	pool
O	LPBE	O Ukg 34/2001	O Ukg 34/2001	3.311329952	OE1	20110325	pool	pool
O	LPBE	O Ukg 34/2001	O Ukg 34/2001	3.311329952	OE1	20110325	pool	pool
O	LPBE	O Ukg 34/2001	O Ukg 34/2001	3.186391216	OE1	20110325	pool	pool
O	LPBE	O Ukg 34/2001	O Ukg 34/2001	3.311329952	OE1	20110325	pool	pool
O	LPBE	O Ukg 34/2001	O Ukg 34/2001	3.487421211	OE1	20110325	pool	pool
O	LPBE	O Ukg 34/2001	O Ukg 34/2001	3.487421211	OE1	20110325	pool	pool
O	LPBE	O Ukg 34/2001	O Ukg 34/2001	2.88536122	OE1	20110330	pool	pool
O	LPBE	O Ukg 34/2001	O Ukg 34/2001	2.88536122	OE1	20110330	pool	pool
O	LPBE	O Ukg 34/2001	O Ukg 34/2001	2.88536122	OE1	20110330	pool	pool
O	LPBE	O Ukg 34/2001	O Ukg 34/2001	2.88536122	OE1	20110330	pool	pool
O	LPBE	O Ukg 34/2001	O Ukg 34/2001	3.186391216	OE1	20110330	pool	pool
O	LPBE	O Ukg 34/2001	O Ukg 34/2001	2.88536122	OE1	20110330	pool	pool
O	LPBE	O Ukg 34/2001	O Ukg 34/2001	3.010299957	OE1	20110330	pool	pool
O	LPBE	O Ukg 34/2001	O Ukg 34/2001	3.186391216	OE1	20110330	pool	pool
O	LPBE	O Ukg 34/2001	O Ukg 34/2001	3.186391216	OE1	20110330	pool	pool
O	LPBE	O Ukg 34/2001	O Ukg 34/2001	3.487421211	OE1	20110331	pool	pool
O	LPBE	O Ukg 34/2001	O Ukg 34/2001	3.311329952	OE1	20110331	pool	pool
O	LPBE	O Ukg 34/2001	O Ukg 34/2001	3.487421211	OE1	20110331	pool	pool
O	LPBE	O Ukg 34/2001	O Ukg 34/2001	3.487421211	OE1	20110331	pool	pool
O	LPBE	O Ukg 34/2001	O Ukg 34/2001	3.311329952	OE1	20110331	pool	pool
O	LPBE	O Ukg 34/2001	O Ukg 34/2001	3.487421211	OE1	20110331	pool	pool
O	LPBE	O Ukg 34/2001	O Ukg 34/2001	3.487421211	OE1	20110331	pool	pool
O	LPBE	O Ukg 34/2001	O Ukg 34/2001	3.186391216	OE1	20110331	pool	pool
O	LPBE	O Ukg 34/2001	O Ukg 34/2001	3.487421211	OE1	20110405	pool	pool
O	LPBE	O Ukg 34/2001	O Ukg 34/2001	3.186391216	OE1	20110405	pool	pool
O	LPBE	O Ukg 34/2001	O Ukg 34/2001	3.311329952	OE1	20110405	pool	pool
O	LPBE	O Ukg 34/2001	O Ukg 34/2001	3.487421211	OE1	20110405	pool	pool
O	LPBE	O Ukg 34/2001	O Ukg 34/2001	3.186391216	OE1	20110405	pool	pool
O	LPBE	O Ukg 34/2001	O Ukg 34/2001	3.487421211	OE1	20110405	pool	pool
O	LPBE	O Ukg 34/2001	O Ukg 34/2001	3.311329952	OE1	20110405	pool	pool
O	LPBE	O Ukg 34/2001	O Ukg 34/2001	3.186391216	OE1	20110405	pool	pool
O	LPBE	O Ukg 34/2001	O Ukg 34/2001	2.88536122	OE1	20110826	pool	pool
O	LPBE	O Ukg 34/2001	O Ukg 34/2001	3.186391216	OE1	20110826	pool	pool
O	LPBE	O Ukg 34/2001	O Ukg 34/2001	3.186391216	OE1	20110826	pool	pool
O	LPBE	O Ukg 34/2001	O Ukg 34/2001	3.010299957	OE1	20110826	pool	pool
O	LPBE	O Ukg 34/2001	O Ukg 34/2001	3.186391216	OE1	20110826	pool	pool
O	LPBE	O Ukg 34/2001	O Ukg 34/2001	3.010299957	OE1	20110826	pool	pool
O	LPBE	O Ukg 34/2001	O Ukg 34/2001	2.88536122	OE1	20110826	pool	pool
O	LPBE	O Ukg 34/2001	O Ukg 34/2001	3.186391216	OE1	20110826	pool	pool
O	LPBE	O Ukg 34/2001	O Ukg 34/2001	3.186391216	OE1	20110826	pool	pool
O	LPBE	O Ukg 34/2001	O Ukg 34/2001	3.186391216	OE1	20110826	pool	pool
O	LPBE	O Ukg 34/2001	O Ukg 34/2001	3.186391216	OE1	20110826	pool	pool
O	LPBE	O Ukg 34/2001	O Ukg 34/2001	3.186391216	OE1	20110826	pool	pool
O	LPBE	O Ukg 34/2001	O Ukg 34/2001	3.186391216	OE1	20110826	pool	pool
O	LPBE	O Ukg 34/2001	O Ukg 34/2001	3.186391216	OE1	20110826	pool	pool
O	LPBE	O Ukg 34/2001	O Ukg 34/2001	3.010299957	OE1	20110826	pool	pool
O	LPBE	O Ukg 34/2001	O Ukg 34/2001	3.010299957	OE1	20110915	pool	pool
O	LPBE	O Ukg 34/2001	O Ukg 34/2001	3.311329952	OE1	20110915	pool	pool
O	LPBE	O Ukg 34/2001	O Ukg 34/2001	3.186391216	OE1	20110915	pool	pool
O	LPBE	O Ukg 34/2001	O Ukg 34/2001	3.010299957	OE1	20110915	pool	pool
O	LPBE	O Ukg 34/2001	O Ukg 34/2001	3.186391216	OE1	20110915	pool	pool
O	LPBE	O Ukg 34/2001	O Ukg 34/2001	3.186391216	OE1	20110915	pool	pool
O	LPBE	O Ukg 34/2001	O Ukg 34/2001	3.186391216	OE1	20110915	pool	pool
O	LPBE	O Ukg 34/2001	O Ukg 34/2001	3.186391216	OE1	20110915	pool	pool
O	LPBE	O Ukg 34/2001	O Ukg 34/2001	3.186391216	OE1	20110915	pool	pool
O	LPBE	O Ukg 34/2001	O Arg 03/2000	2.584331224	OE1	20110217	pool	pool
O	LPBE	O Ukg 34/2001	O BFS 18/1967	1.982271233	OE1	20110217	pool	pool
O	LPBE	O Ukg 34/2001	O Bol 17/1990	2.584331224	OE1	20110217	pool	pool
O	LPBE	O Ukg 34/2001	O Bra 05/1994	2.584331224	OE1	20110217	pool	pool
O	LPBE	O Ukg 34/2001	O Bra 06/1994	2.584331224	OE1	20110217	pool	pool
O	LPBE	O Ukg 34/2001	O Bra 08/1994	2.584331224	OE1	20110217	pool	pool
O	LPBE	O Ukg 34/2001	O Bul 01/1993	2.283301229	OE1	20110217	pool	pool
O	LPBE	O Ukg 34/2001	O Cam 06/1998	2.88536122	OE1	20110217	pool	pool
O	LPBE	O Ukg 34/2001	O Cam 00/1958	2.709269961	OE1	20110217	pool	pool
O	LPBE	O Ukg 34/2001	O Eth 01/1995	2.584331224	OE1	20110217	pool	pool
O	LPBE	O Ukg 34/2001	O Eth 02/1993	3.186391216	OE1	20110217	pool	pool
O	LPBE	O Ukg 34/2001	O Eth 03/2004	2.408239965	OE1	20110217	pool	pool
O	LPBE	O Ukg 34/2001	O Eth 30/1994	2.283301229	OE1	20110217	pool	pool
O	LPBE	O Ukg 34/2001	O Arg 03/2000	2.283301229	OE1	20110223	pool	pool
O	LPBE	O Ukg 34/2001	O BFS 18/1967	2.283301229	OE1	20110223	pool	pool
O	LPBE	O Ukg 34/2001	O Bhu 02/2008	2.584331224	OE1	20110223	pool	pool
O	LPBE	O Ukg 34/2001	O Cas 00/1993	2.584331224	OE1	20110223	pool	pool
O	LPBE	O Ukg 34/2001	O Eth 03/2004	2.283301229	OE1	20110223	pool	pool
O	LPBE	O Ukg 34/2001	O Gre 21/1994	2.584331224	OE1	20110301	pool	pool
O	LPBE	O Ukg 34/2001	O Hkn 03/2003	2.584331224	OE1	20110301	pool	pool
O	LPBE	O Ukg 34/2001	O Hkn 03/2004	2.283301229	OE1	20110301	pool	pool
O	LPBE	O Ukg 34/2001	O Kuw 03/1988	2.709269961	OE1	20110301	pool	pool
O	LPBE	O Ukg 34/2001	O Kuw 04/2008	2.88536122	OE1	20110301	pool	pool
O	LPBE	O Ukg 34/2001	O Lau 00/1965	2.88536122	OE1	20110301	pool	pool
O	LPBE	O Ukg 34/2001	O Man 00/1969	3.010299957	OE1	20110301	pool	pool
O	LPBE	O Ukg 34/2001	O Pak 16/2005	2.88536122	OE1	20110301	pool	pool
O	LPBE	O Ukg 34/2001	O Pak 17/2003	2.584331224	OE1	20110301	pool	pool
O	LPBE	O Ukg 34/2001	O Pak 20/2007	3.010299957	OE1	20110301	pool	pool
O	LPBE	O Ukg 34/2001	O Pak 50/2007	3.186391216	OE1	20110301	pool	pool
O	LPBE	O Ukg 34/2001	O Per 05/1994	2.88536122	OE1	20110301	pool	pool
O	LPBE	O Ukg 34/2001	O Per 06/1994	2.584331224	OE1	20110301	pool	pool
O	LPBE	O Ukg 34/2001	O Gre 21/1994	2.584331224	OE1	20110316	pool	pool
O	LPBE	O Ukg 34/2001	O Gre 04/1994	2.88536122	OE1	20110316	pool	pool
O	LPBE	O Ukg 34/2001	O Hkn 03/2003	2.584331224	OE1	20110316	pool	pool
O	LPBE	O Ukg 34/2001	O Hkn 03/2004	2.584331224	OE1	20110316	pool	pool
O	LPBE	O Ukg 34/2001	O Hkn 16/1983	2.584331224	OE1	20110316	pool	pool
O	LPBE	O Ukg 34/2001	O Ita 01/1993	2.584331224	OE1	20110316	pool	pool
O	LPBE	O Ukg 34/2001	O Kuw 02/2006	2.709269961	OE1	20110316	pool	pool
O	LPBE	O Ukg 34/2001	O Kuw 03/1988	2.88536122	OE1	20110316	pool	pool
O	LPBE	O Ukg 34/2001	O Kuw 04/2008	0.093421685	OE1	20110316	pool	pool
O	LPBE	O Ukg 34/2001	O Lau 00/1965	2.88536122	OE1	20110316	pool	pool
O	LPBE	O Ukg 34/2001	O Man 00/1969	2.88536122	OE1	20110316	pool	pool
O	LPBE	O Ukg 34/2001	O Pak 16/2005	2.88536122	OE1	20110316	pool	pool
O	LPBE	O Ukg 34/2001	O Pak 17/2003	2.584331224	OE1	20110316	pool	pool
O	LPBE	O Ukg 34/2001	O Pak 20/2007	2.88536122	OE1	20110316	pool	pool
O	LPBE	O Ukg 34/2001	O Pak 50/2007	3.010299957	OE1	20110316	pool	pool
O	LPBE	O Ukg 34/2001	O Pak 67/2003	2.709269961	OE1	20110316	pool	pool
O	LPBE	O Ukg 34/2001	O Pak 68/2003	2.283301229	OE1	20110316	pool	pool
O	LPBE	O Ukg 34/2001	O Pak 71/2007	2.584331224	OE1	20110316	pool	pool
O	LPBE	O Ukg 34/2001	O Par 01/2002	2.88536122	OE1	20110316	pool	pool
O	LPBE	O Ukg 34/2001	O Par 02/2002	2.283301229	OE1	20110316	pool	pool
O	LPBE	O Ukg 34/2001	O Per 05/1994	2.88536122	OE1	20110316	pool	pool
O	LPBE	O Ukg 34/2001	O Per 06/1994	2.584331224	OE1	20110316	pool	pool
O	LPBE	O Ukg 34/2001	O Per 07/1994	2.408239965	OE1	20110316	pool	pool
O	LPBE	O Ukg 34/2001	O Phi 09/1995	2.584331224	OE1	20110316	pool	pool
O	LPBE	O Ukg 34/2001	O Irn 30/2010	2.584331224	OE1	20110323	pool	pool
O	LPBE	O Ukg 34/2001	O Pak 01/2010	2.88536122	OE1	20110323	pool	pool
O	LPBE	O Ukg 34/2001	O Phi 02/1995	2.584331224	OE1	20110323	pool	pool
O	LPBE	O Ukg 34/2001	O Phi 03/1995	2.709269961	OE1	20110323	pool	pool
O	LPBE	O Ukg 34/2001	O Sau 72/1994	2.584331224	OE1	20110323	pool	pool
O	LPBE	O Ukg 34/2001	O Sud 04/2008	2.709269961	OE1	20110323	pool	pool
O	LPBE	O Ukg 34/2001	O Sud 08/2008	2.88536122	OE1	20110323	pool	pool
O	LPBE	O Ukg 34/2001	O Taw 112/1997	2.283301229	OE1	20110323	pool	pool
O	LPBE	O Ukg 34/2001	O Tur 03/1994	2.709269961	OE1	20110323	pool	pool
O	LPBE	O Ukg 34/2001	O Uae 03/2008	2.283301229	OE1	20110323	pool	pool
O	LPBE	O Ukg 34/2001	O Ukg 10/2001	3.186391216	OE1	20110323	pool	pool
O	LPBE	O Ukg 34/2001	O Ukg 33/2001	2.88536122	OE1	20110323	pool	pool
O	LPBE	O Ukg 34/2001	O Vit 03/2004	2.283301229	OE1	20110323	pool	pool
O	LPBE	O Ukg 34/2001	O Vit 03/1997	2.88536122	OE1	20110323	pool	pool
O	LPBE	O Ukg 34/2001	O Vit 04/1997	1.982271233	OE1	20110323	pool	pool
O	LPBE	O Ukg 34/2001	O Hkn 01/2010	3.186391216	OE1	20110325	pool	pool
O	LPBE	O Ukg 34/2001	O Irn 05/2010	3.186391216	OE1	20110325	pool	pool
O	LPBE	O Ukg 34/2001	O Irn 33/2010	3.186391216	OE1	20110325	pool	pool
O	LPBE	O Ukg 34/2001	O Phi 02/1995	2.584331224	OE1	20110325	pool	pool
O	LPBE	O Ukg 34/2001	O Phi 03/1995	2.88536122	OE1	20110325	pool	pool
O	LPBE	O Ukg 34/2001	O Sau 72/1994	2.88536122	OE1	20110325	pool	pool
O	LPBE	O Ukg 34/2001	O Sud 04/2008	2.88536122	OE1	20110325	pool	pool
O	LPBE	O Ukg 34/2001	O Sud 08/2008	3.311329952	OE1	20110325	pool	pool
O	LPBE	O Ukg 34/2001	O Tan 02/2004	3.311329952	OE1	20110325	pool	pool
O	LPBE	O Ukg 34/2001	O Taw 114/1997	2.88536122	OE1	20110325	pool	pool
O	LPBE	O Ukg 34/2001	O Tur 03/1987	2.88536122	OE1	20110325	pool	pool
O	LPBE	O Ukg 34/2001	O Tur 03/1994	2.88536122	OE1	20110325	pool	pool
O	LPBE	O Ukg 34/2001	O Uae 03/2008	2.709269961	OE1	20110325	pool	pool
O	LPBE	O Ukg 34/2001	O Ukg 10/2001	3.186391216	OE1	20110325	pool	pool
O	LPBE	O Ukg 34/2001	O Ukg 33/2001	3.186391216	OE1	20110325	pool	pool
O	LPBE	O Ukg 34/2001	O Vit 12/2005	2.283301229	OE1	20110325	pool	pool
O	LPBE	O Ukg 34/2001	O Vit 03/1997	2.88536122	OE1	20110325	pool	pool
O	LPBE	O Ukg 34/2001	O Alg 02/1999	2.408239965	OE1	20110330	pool	pool
O	LPBE	O Ukg 34/2001	O Arg 02/2000	2.88536122	OE1	20110330	pool	pool
O	LPBE	O Ukg 34/2001	O Bol 17/1990	2.584331224	OE1	20110330	pool	pool
O	LPBE	O Ukg 34/2001	O Bra 01/1992	2.283301229	OE1	20110330	pool	pool
O	LPBE	O Ukg 34/2001	O Bra 01/1994	3.010299957	OE1	20110330	pool	pool
O	LPBE	O Ukg 34/2001	O Bra 02/1994	2.88536122	OE1	20110330	pool	pool
O	LPBE	O Ukg 34/2001	O Bra 04/1994	2.88536122	OE1	20110330	pool	pool
O	LPBE	O Ukg 34/2001	O Bra 05/1994	2.584331224	OE1	20110330	pool	pool
O	LPBE	O Ukg 34/2001	O Bra 06/1994	2.88536122	OE1	20110330	pool	pool
O	LPBE	O Ukg 34/2001	O Bra 08/1994	2.88536122	OE1	20110330	pool	pool
O	LPBE	O Ukg 34/2001	O Bun 03/2003	2.709269961	OE1	20110330	pool	pool
O	LPBE	O Ukg 34/2001	O Cam 03/1992	2.584331224	OE1	20110330	pool	pool
O	LPBE	O Ukg 34/2001	O Cam 06/1998	2.88536122	OE1	20110330	pool	pool
O	LPBE	O Ukg 34/2001	O Cam 00/1958	2.88536122	OE1	20110330	pool	pool
O	LPBE	O Ukg 34/2001	O Cas 00/1993	2.584331224	OE1	20110330	pool	pool
O	LPBE	O Ukg 34/2001	O Eth 01/1995	2.88536122	OE1	20110330	pool	pool
O	LPBE	O Ukg 34/2001	O Eth 30/1994	2.408239965	OE1	20110330	pool	pool
O	LPBE	O Ukg 34/2001	O Eth 58/2005	3.010299957	OE1	20110330	pool	pool
O	LPBE	O Ukg 34/2001	O Gre 04/1994	3.010299957	OE1	20110331	pool	pool
O	LPBE	O Ukg 34/2001	O Hkn 06/1983	3.010299957	OE1	20110331	pool	pool
O	LPBE	O Ukg 34/2001	O Hkn 16/1983	2.88536122	OE1	20110331	pool	pool
O	LPBE	O Ukg 34/2001	O Irn 15/1997	2.88536122	OE1	20110331	pool	pool
O	LPBE	O Ukg 34/2001	O Ita 01/1993	2.709269961	OE1	20110331	pool	pool
O	LPBE	O Ukg 34/2001	O Kau WT/1966	2.584331224	OE1	20110331	pool	pool
O	LPBE	O Ukg 34/2001	O Kuw 03/1988	2.88536122	OE1	20110331	pool	pool
O	LPBE	O Ukg 34/2001	O Pak 07/2003	2.584331224	OE1	20110331	pool	pool
O	LPBE	O Ukg 34/2001	O Pak 67/2003	2.88536122	OE1	20110331	pool	pool
O	LPBE	O Ukg 34/2001	O Pak 68/2003	2.283301229	OE1	20110331	pool	pool
O	LPBE	O Ukg 34/2001	O Pak 71/2007	2.88536122	OE1	20110331	pool	pool
O	LPBE	O Ukg 34/2001	O Par 01/2002	2.88536122	OE1	20110331	pool	pool
O	LPBE	O Ukg 34/2001	O Par 02/2002	2.283301229	OE1	20110331	pool	pool
O	LPBE	O Ukg 34/2001	O Per 10/1993	2.408239965	OE1	20110331	pool	pool
O	LPBE	O Ukg 34/2001	O Per 14/1993	2.709269961	OE1	20110331	pool	pool
O	LPBE	O Ukg 34/2001	O Per 05/1994	2.584331224	OE1	20110331	pool	pool
O	LPBE	O Ukg 34/2001	O Kau IC/1966	2.88536122	OE1	20110405	pool	pool
O	LPBE	O Ukg 34/2001	O Hkn 01/2010	2.88536122	OE1	20110405	pool	pool
O	LPBE	O Ukg 34/2001	O Irn 05/2010	3.186391216	OE1	20110405	pool	pool
O	LPBE	O Ukg 34/2001	O Irn 08/2010	3.487421211	OE1	20110405	pool	pool
O	LPBE	O Ukg 34/2001	O Irn 33/2010	3.311329952	OE1	20110405	pool	pool
O	LPBE	O Ukg 34/2001	O Irn 89/2010	3.186391216	OE1	20110405	pool	pool
O	LPBE	O Ukg 34/2001	O Pak 01/2010	3.186391216	OE1	20110405	pool	pool
O	LPBE	O Ukg 34/2001	O Per 06/1994	2.88536122	OE1	20110405	pool	pool
O	LPBE	O Ukg 34/2001	O Per 07/1994	2.10720997	OE1	20110405	pool	pool
O	LPBE	O Ukg 34/2001	O Phi 09/1995	2.584331224	OE1	20110405	pool	pool
O	LPBE	O Ukg 34/2001	O Vit 03/2004	2.584331224	OE1	20110405	pool	pool
O	LPBE	O Ukg 34/2001	O Yem 29/2006	1.982271233	OE1	20110405	pool	pool
O	LPBE	O Ukg 34/2001	O Yem 04/2006	2.88536122	OE1	20110405	pool	pool
O	LPBE	O Ukg 34/2001	O Kau IC/1966	2.584331224	OE1	20110826	pool	pool
O	LPBE	O Ukg 34/2001	O Arg 02/2000	2.88536122	OE1	20110826	pool	pool
O	LPBE	O Ukg 34/2001	O Bhu 02/2008	2.283301229	OE1	20110826	pool	pool
O	LPBE	O Ukg 34/2001	O Bra 01/1992	2.283301229	OE1	20110826	pool	pool
O	LPBE	O Ukg 34/2001	O Bra 01/1994	3.010299957	OE1	20110826	pool	pool
O	LPBE	O Ukg 34/2001	O Bra 02/1994	2.584331224	OE1	20110826	pool	pool
O	LPBE	O Ukg 34/2001	O Bra 03/1994	3.010299957	OE1	20110826	pool	pool
O	LPBE	O Ukg 34/2001	O Bra 04/1994	2.709269961	OE1	20110826	pool	pool
O	LPBE	O Ukg 34/2001	O Bra 01/1995	2.88536122	OE1	20110826	pool	pool
O	LPBE	O Ukg 34/2001	O Bul 01/1993	2.584331224	OE1	20110826	pool	pool
O	LPBE	O Ukg 34/2001	O Bun 03/2003	2.584331224	OE1	20110826	pool	pool
O	LPBE	O Ukg 34/2001	O Cam 03/1992	2.584331224	OE1	20110826	pool	pool
O	LPBE	O Ukg 34/2001	O Eth 02/1993	3.186391216	OE1	20110826	pool	pool
O	LPBE	O Ukg 34/2001	O Hkn 06/1983	2.88536122	OE1	20110826	pool	pool
O	LPBE	O Ukg 34/2001	O Irn 15/1997	2.88536122	OE1	20110826	pool	pool
O	LPBE	O Ukg 34/2001	O Irn 08/2010	3.186391216	OE1	20110826	pool	pool
O	LPBE	O Ukg 34/2001	O Ita 01/1993	2.88536122	OE1	20110826	pool	pool
O	LPBE	O Ukg 34/2001	O Kuw 02/2006	2.709269961	OE1	20110826	pool	pool
O	LPBE	O Ukg 34/2001	O Pak 07/2003	2.88536122	OE1	20110826	pool	pool
O	LPBE	O Ukg 34/2001	O Pak 20/2010	3.010299957	OE1	20110826	pool	pool
O	LPBE	O Ukg 34/2001	O Per 05/1994	2.584331224	OE1	20110826	pool	pool
O	LPBE	O Ukg 34/2001	O Per 06/1994	2.88536122	OE1	20110826	pool	pool
O	LPBE	O Ukg 34/2001	O Tan 02/2004	3.186391216	OE1	20110826	pool	pool
O	LPBE	O Ukg 34/2001	O Taw 114/1997	2.584331224	OE1	20110826	pool	pool
O	LPBE	O Ukg 34/2001	O Tur 5/2009	2.584331224	OE1	20110826	pool	pool
O	LPBE	O Ukg 34/2001	O Vit 12/2005	2.584331224	OE1	20110826	pool	pool
O	LPBE	O Ukg 34/2001	O Yem 04/2006	2.584331224	OE1	20110826	pool	pool
O	LPBE	O Ukg 34/2001	O Alg 02/1999	2.283301229	OE1	20110915	pool	pool
O	LPBE	O Ukg 34/2001	O Bra 03/1994	2.88536122	OE1	20110915	pool	pool
O	LPBE	O Ukg 34/2001	O Bra 01/1995	2.88536122	OE1	20110915	pool	pool
O	LPBE	O Ukg 34/2001	O Eth 58/2005	2.88536122	OE1	20110915	pool	pool
O	LPBE	O Ukg 34/2001	O Irn 30/2010	2.584331224	OE1	20110915	pool	pool
O	LPBE	O Ukg 34/2001	O Irn 89/2010	3.010299957	OE1	20110915	pool	pool
O	LPBE	O Ukg 34/2001	O Kau WT/1966	2.283301229	OE1	20110915	pool	pool
O	LPBE	O Ukg 34/2001	O Pak 20/2010	3.010299957	OE1	20110915	pool	pool
O	LPBE	O Ukg 34/2001	O Per 10/1993	2.584331224	OE1	20110915	pool	pool
O	LPBE	O Ukg 34/2001	O Per 14/1993	2.584331224	OE1	20110915	pool	pool
O	LPBE	O Ukg 34/2001	O Sud 08/2008	3.186391216	OE1	20110915	pool	pool
O	LPBE	O Ukg 34/2001	O Taw 112/1997	2.408239965	OE1	20110915	pool	pool
O	LPBE	O Ukg 34/2001	O Tur 03/1987	2.88536122	OE1	20110915	pool	pool
O	LPBE	O Ukg 34/2001	O Tur 5/2009	2.88536122	OE1	20110915	pool	pool
O	LPBE	O Ukg 34/2001	O Uae 03/2008	2.584331224	OE1	20110915	pool	pool
O	LPBE	O Ukg 34/2001	O Vit 04/1997	1.982271233	OE1	20110915	pool	pool
O	LPBE	O Ukg 34/2001	O Yem 29/2006	1.806179974	OE1	20110915	pool	pool
O	LPBE	O BFS 18/1967	O BFS 18/1967	2.11	OE1	20110520	pool	pool
O	LPBE	O BFS 18/1967	O BFS 18/1967	2.11	OE1	20110520	pool	pool
O	LPBE	O BFS 18/1967	O BFS 18/1967	2.28	OE1	20110520	pool	pool
O	LPBE	O BFS 18/1967	O BFS 18/1967	2.28	OE1	20110520	pool	pool
O	LPBE	O BFS 18/1967	O BFS 18/1967	2.11	OE1	20110520	pool	pool
O	LPBE	O BFS 18/1967	O BFS 18/1967	2.28	OE1	20110520	pool	pool
O	LPBE	O BFS 18/1967	O BFS 18/1967	2.28	OE1	20110711	pool	pool
O	LPBE	O BFS 18/1967	O BFS 18/1967	2.58	OE1	20110711	pool	pool
O	LPBE	O BFS 18/1967	O BFS 18/1967	2.58	OE1	20110711	pool	pool
O	LPBE	O BFS 18/1967	O BFS 18/1967	2.41	OE1	20110711	pool	pool
O	LPBE	O BFS 18/1967	O BFS 18/1967	2.41	OE1	20110711	pool	pool
O	LPBE	O BFS 18/1967	O BFS 18/1967	2.58	OE1	20110711	pool	pool
O	LPBE	O BFS 18/1967	O BFS 18/1967	2.28	OE1	20110711	pool	pool
O	LPBE	O BFS 18/1967	O BFS 18/1967	2.28	OE1	20110711	pool	pool
O	LPBE	O BFS 18/1967	O BFS 18/1967	2.41	OE1	20110711	pool	pool
O	LPBE	O BFS 18/1967	O BFS 18/1967	2.58	OE1	20110711	pool	pool
O	LPBE	O BFS 18/1967	O BFS 18/1967	2.58	OE1	20110711	pool	pool
O	LPBE	O BFS 18/1967	O BFS 18/1967	2.28	OE1	20110711	pool	pool
O	LPBE	O BFS 18/1967	O BFS 18/1967	2.58	OE1	20110711	pool	pool
O	LPBE	O BFS 18/1967	O BFS 18/1967	2.41	OE1	20110711	pool	pool
O	LPBE	O BFS 18/1967	O BFS 18/1967	2.58	OE1	20110711	pool	pool
O	LPBE	O BFS 18/1967	O BFS 18/1967	2.58	OE1	20110721	pool	pool
O	LPBE	O BFS 18/1967	O BFS 18/1967	2.58	OE1	20110721	pool	pool
O	LPBE	O BFS 18/1967	O BFS 18/1967	2.58	OE1	20110721	pool	pool
O	LPBE	O BFS 18/1967	O BFS 18/1967	2.58	OE1	20110721	pool	pool
O	LPBE	O BFS 18/1967	O BFS 18/1967	2.58	OE1	20110721	pool	pool
O	LPBE	O BFS 18/1967	O BFS 18/1967	2.58	OE1	20110721	pool	pool
O	LPBE	O BFS 18/1967	O BFS 18/1967	2.58	OE1	20110721	pool	pool
O	LPBE	O BFS 18/1967	O BFS 18/1967	2.58	OE1	20110721	pool	pool
O	LPBE	O BFS 18/1967	O BFS 18/1967	2.58	OE1	20110721	pool	pool
O	LPBE	O BFS 18/1967	O BFS 18/1967	2.58	OE1	20110721	pool	pool
O	LPBE	O BFS 18/1967	O BFS 18/1967	2.58	OE1	20110721	pool	pool
O	LPBE	O BFS 18/1967	O BFS 18/1967	2.28	OE1	20110818	pool	pool
O	LPBE	O BFS 18/1967	O BFS 18/1967	2.58	OE1	20110818	pool	pool
O	LPBE	O BFS 18/1967	O BFS 18/1967	2.58	OE1	20110818	pool	pool
O	LPBE	O BFS 18/1967	O BFS 18/1967	2.58	OE1	20110818	pool	pool
O	LPBE	O BFS 18/1967	O BFS 18/1967	2.71	OE1	20110818	pool	pool
O	LPBE	O BFS 18/1967	O BFS 18/1967	2.58	OE1	20110818	pool	pool
O	LPBE	O BFS 18/1967	O BFS 18/1967	2.41	OE1	20110818	pool	pool
O	LPBE	O BFS 18/1967	O BFS 18/1967	2.58	OE1	20110818	pool	pool
O	LPBE	O BFS 18/1967	O BFS 18/1967	2.58	OE1	20110818	pool	pool
O	LPBE	O BFS 18/1967	O BFS 18/1967	2.58	OE1	20110818	pool	pool
O	LPBE	O BFS 18/1967	O BFS 18/1967	2.71	OE1	20110818	pool	pool
O	LPBE	O BFS 18/1967	O BFS 18/1967	2.58	OE1	20110818	pool	pool
O	LPBE	O BFS 18/1967	O BFS 18/1967	2.58	OE1	20110818	pool	pool
O	LPBE	O BFS 18/1967	O BFS 18/1967	2.41	OE1	20110818	pool	pool
O	LPBE	O BFS 18/1967	O BFS 18/1967	2.41	OE1	20110819	pool	pool
O	LPBE	O BFS 18/1967	O BFS 18/1967	2.41	OE1	20110819	pool	pool
O	LPBE	O BFS 18/1967	O BFS 18/1967	2.41	OE1	20110819	pool	pool
O	LPBE	O BFS 18/1967	O BFS 18/1967	2.58	OE1	20110819	pool	pool
O	LPBE	O BFS 18/1967	O BFS 18/1967	2.58	OE1	20110819	pool	pool
O	LPBE	O BFS 18/1967	O BFS 18/1967	2.58	OE1	20110819	pool	pool
O	LPBE	O BFS 18/1967	O BFS 18/1967	2.71	OE1	20110819	pool	pool
O	LPBE	O BFS 18/1967	O BFS 18/1967	2.58	OE1	20110819	pool	pool
O	LPBE	O BFS 18/1967	O BFS 18/1967	2.28	OE1	20110819	pool	pool
O	LPBE	O BFS 18/1967	O BFS 18/1967	2.58	OE1	20110901	pool	pool
O	LPBE	O BFS 18/1967	O BFS 18/1967	2.58	OE1	20110901	pool	pool
O	LPBE	O BFS 18/1967	O BFS 18/1967	2.58	OE1	20110901	pool	pool
O	LPBE	O BFS 18/1967	O BFS 18/1967	2.58	OE1	20110901	pool	pool
O	LPBE	O BFS 18/1967	O BFS 18/1967	2.58	OE1	20110901	pool	pool
O	LPBE	O BFS 18/1967	O BFS 18/1967	2.58	OE1	20110901	pool	pool
O	LPBE	O BFS 18/1967	O BFS 18/1967	2.58	OE1	20110901	pool	pool
O	LPBE	O BFS 18/1967	O BFS 18/1967	2.28	OE1	20110901	pool	pool
O	LPBE	O BFS 18/1967	O BFS 18/1967	2.41	OE1	20110901	pool	pool
O	LPBE	O BFS 18/1967	O BFS 18/1967	2.41	OE1	20110901	pool	pool
O	LPBE	O BFS 18/1967	O BFS 18/1967	2.58	OE1	20110901	pool	pool
O	LPBE	O BFS 18/1967	O BFS 18/1967	2.58	OE1	20110901	pool	pool
O	LPBE	O BFS 18/1967	O BFS 18/1967	2.58	OE1	20110901	pool	pool
O	LPBE	O BFS 18/1967	O BFS 18/1967	2.28	OE1	20110901	pool	pool
O	LPBE	O BFS 18/1967	O BFS 18/1967	2.28	OE1	20110901	pool	pool
O	LPBE	O BFS 18/1967	O BFS 18/1967	2.41	OE1	20110902	pool	pool
O	LPBE	O BFS 18/1967	O BFS 18/1967	2.41	OE1	20110902	pool	pool
O	LPBE	O BFS 18/1967	O BFS 18/1967	2.58	OE1	20110902	pool	pool
O	LPBE	O BFS 18/1967	O BFS 18/1967	2.58	OE1	20110902	pool	pool
O	LPBE	O BFS 18/1967	O BFS 18/1967	2.58	OE1	20110902	pool	pool
O	LPBE	O BFS 18/1967	O BFS 18/1967	2.28	OE1	20110902	pool	pool
O	LPBE	O BFS 18/1967	O BFS 18/1967	2.28	OE1	20110902	pool	pool
O	LPBE	O BFS 18/1967	O BFS 18/1967	2.58	OE1	20110902	pool	pool
O	LPBE	O BFS 18/1967	O BFS 18/1967	2.58	OE1	20110902	pool	pool
O	LPBE	O BFS 18/1967	O BFS 18/1967	2.58	OE1	20110902	pool	pool
O	LPBE	O BFS 18/1967	O BFS 18/1967	2.58	OE1	20110902	pool	pool
O	LPBE	O BFS 18/1967	O BFS 18/1967	2.58	OE1	20110902	pool	pool
O	LPBE	O BFS 18/1967	O BFS 18/1967	2.28	OE1	20110902	pool	pool
O	LPBE	O BFS 18/1967	O BFS 18/1967	2.58	OE1	20110902	pool	pool
O	LPBE	O BFS 18/1967	O BFS 18/1967	2.28	OE1	20110922	pool	pool
O	LPBE	O BFS 18/1967	O BFS 18/1967	2.58	OE1	20110922	pool	pool
O	LPBE	O BFS 18/1967	O BFS 18/1967	2.71	OE1	20110922	pool	pool
O	LPBE	O BFS 18/1967	O BFS 18/1967	2.71	OE1	20110922	pool	pool
O	LPBE	O BFS 18/1967	O BFS 18/1967	2.58	OE1	20110922	pool	pool
O	LPBE	O BFS 18/1967	O BFS 18/1967	2.58	OE1	20110922	pool	pool
O	LPBE	O BFS 18/1967	O BFS 18/1967	2.58	OE1	20110922	pool	pool
O	LPBE	O BFS 18/1967	O BFS 18/1967	2.58	OE1	20110922	pool	pool
O	LPBE	O BFS 18/1967	O BFS 18/1967	2.58	OE1	20110922	pool	pool
O	LPBE	O BFS 18/1967	O BFS 18/1967	2.71	OE1	20110922	pool	pool
O	LPBE	O BFS 18/1967	O BFS 18/1967	2.58	OE1	20110922	pool	pool
O	LPBE	O BFS 18/1967	O Alg 02/1999	1.982271233	OE1	20110520	pool	pool
O	LPBE	O BFS 18/1967	O Bol 17/1990	1.982271233	OE1	20110520	pool	pool
O	LPBE	O BFS 18/1967	O Bra 04/1994	2.408239965	OE1	20110520	pool	pool
O	LPBE	O BFS 18/1967	O Bra 05/1994	2.283301229	OE1	20110520	pool	pool
O	LPBE	O BFS 18/1967	O Bra 06/1994	2.283301229	OE1	20110520	pool	pool
O	LPBE	O BFS 18/1967	O Bun 03/2003	2.283301229	OE1	20110520	pool	pool
O	LPBE	O BFS 18/1967	O Gre 21/1994	1.982271233	OE1	20110520	pool	pool
O	LPBE	O BFS 18/1967	O Gre 04/1994	2.283301229	OE1	20110520	pool	pool
O	LPBE	O BFS 18/1967	O Irn 33/2010	2.283301229	OE1	20110715	pool	pool
O	LPBE	O BFS 18/1967	O Irn 89/2010	2.10720997	OE1	20110715	pool	pool
O	LPBE	O BFS 18/1967	O Kau WT/1966	1.806179974	OE1	20110715	pool	pool
O	LPBE	O BFS 18/1967	O Kuw 02/2006	1.806179974	OE1	20110715	pool	pool
O	LPBE	O BFS 18/1967	O Kuw 04/2008	1.982271233	OE1	20110715	pool	pool
O	LPBE	O BFS 18/1967	O Lau 00/1965	2.283301229	OE1	20110715	pool	pool
O	LPBE	O BFS 18/1967	O Man 00/1969	2.283301229	OE1	20110715	pool	pool
O	LPBE	O BFS 18/1967	O Pak 16/2005	2.10720997	OE1	20110715	pool	pool
O	LPBE	O BFS 18/1967	O Pak 20/2007	2.10720997	OE1	20110715	pool	pool
O	LPBE	O BFS 18/1967	O Pak 67/2003	2.283301229	OE1	20110715	pool	pool
O	LPBE	O BFS 18/1967	O Pak 71/2007	2.408239965	OE1	20110715	pool	pool
O	LPBE	O BFS 18/1967	O Pak 20/2010	2.283301229	OE1	20110715	pool	pool
O	LPBE	O BFS 18/1967	O Par 02/2002	1.681241237	OE1	20110715	pool	pool
O	LPBE	O BFS 18/1967	O Per 10/1993	1.681241237	OE1	20110715	pool	pool
O	LPBE	O BFS 18/1967	O Per 14/1993	1.982271233	OE1	20110715	pool	pool
O	LPBE	O BFS 18/1967	O Per 05/1994	2.283301229	OE1	20110715	pool	pool
O	LPBE	O BFS 18/1967	O Phi 09/1995	1.982271233	OE1	20110715	pool	pool
O	LPBE	O BFS 18/1967	O Phi 03/1995	1.806179974	OE1	20110715	pool	pool
O	LPBE	O BFS 18/1967	O Sau 72/1994	2.283301229	OE1	20110715	pool	pool
O	LPBE	O BFS 18/1967	O Sud 04/2008	1.982271233	OE1	20110715	pool	pool
O	LPBE	O BFS 18/1967	O Sud 08/2008	2.283301229	OE1	20110715	pool	pool
O	LPBE	O BFS 18/1967	O Taw 112/1997	1.982271233	OE1	20110715	pool	pool
O	LPBE	O BFS 18/1967	O Tur 03/1987	1.982271233	OE1	20110715	pool	pool
O	LPBE	O BFS 18/1967	O Uae 03/2008	1.982271233	OE1	20110715	pool	pool
O	LPBE	O BFS 18/1967	O Ukg 33/2001	2.283301229	OE1	20110715	pool	pool
O	LPBE	O BFS 18/1967	O Vit 12/2005	1.681241237	OE1	20110715	pool	pool
O	LPBE	O BFS 18/1967	O Vit 03/2004	2.10720997	OE1	20110715	pool	pool
O	LPBE	O BFS 18/1967	O Kau WT/1966	1.982271233	OE1	20110721	pool	pool
O	LPBE	O BFS 18/1967	O Kuw 02/2006	2.10720997	OE1	20110721	pool	pool
O	LPBE	O BFS 18/1967	O Kuw 04/2008	1.982271233	OE1	20110721	pool	pool
O	LPBE	O BFS 18/1967	O Lau 00/1965	2.408239965	OE1	20110721	pool	pool
O	LPBE	O BFS 18/1967	O Par 01/2002	2.10720997	OE1	20110721	pool	pool
O	LPBE	O BFS 18/1967	O Per 10/1993	1.982271233	OE1	20110721	pool	pool
O	LPBE	O BFS 18/1967	O Per 14/1993	2.408239965	OE1	20110721	pool	pool
O	LPBE	O BFS 18/1967	O Phi 09/1995	1.982271233	OE1	20110721	pool	pool
O	LPBE	O BFS 18/1967	O Phi 03/1995	1.982271233	OE1	20110721	pool	pool
O	LPBE	O BFS 18/1967	O Sau 72/1994	2.283301229	OE1	20110721	pool	pool
O	LPBE	O BFS 18/1967	O Sud 04/2008	2.283301229	OE1	20110721	pool	pool
O	LPBE	O BFS 18/1967	O Sud 08/2008	2.408239965	OE1	20110721	pool	pool
O	LPBE	O BFS 18/1967	O Taw 112/1997	2.283301229	OE1	20110721	pool	pool
O	LPBE	O BFS 18/1967	O Tur 03/1987	2.283301229	OE1	20110721	pool	pool
O	LPBE	O BFS 18/1967	O Ukg 33/2001	2.408239965	OE1	20110721	pool	pool
O	LPBE	O BFS 18/1967	O Vit 12/2005	1.982271233	OE1	20110721	pool	pool
O	LPBE	O BFS 18/1967	O Vit 03/2004	2.10720997	OE1	20110721	pool	pool
O	LPBE	O BFS 18/1967	O Vit 04/1997	1.806179974	OE1	20110721	pool	pool
O	LPBE	O BFS 18/1967	O Arg 02/2000	2.408239965	OE1	20110818	pool	pool
O	LPBE	O BFS 18/1967	O Bhu 02/2008	1.380211242	OE1	20110818	pool	pool
O	LPBE	O BFS 18/1967	O Bra 03/1994	2.584331224	OE1	20110818	pool	pool
O	LPBE	O BFS 18/1967	O Cam 00/1958	1.982271233	OE1	20110818	pool	pool
O	LPBE	O BFS 18/1967	O Eth 01/1995	2.10720997	OE1	20110818	pool	pool
O	LPBE	O BFS 18/1967	O Eth 30/1994	1.982271233	OE1	20110818	pool	pool
O	LPBE	O BFS 18/1967	O Hkn 03/2004	1.681241237	OE1	20110818	pool	pool
O	LPBE	O BFS 18/1967	O Hkn 16/1983	2.283301229	OE1	20110818	pool	pool
O	LPBE	O BFS 18/1967	O Irn 15/1997	2.283301229	OE1	20110818	pool	pool
O	LPBE	O BFS 18/1967	O Ita 01/1993	2.10720997	OE1	20110818	pool	pool
O	LPBE	O BFS 18/1967	O Kuw 02/2006	1.982271233	OE1	20110818	pool	pool
O	LPBE	O BFS 18/1967	O Man 00/1969	2.10720997	OE1	20110818	pool	pool
O	LPBE	O BFS 18/1967	O Pak 17/2003	1.806179974	OE1	20110818	pool	pool
O	LPBE	O BFS 18/1967	O Pak 20/2007	2.10720997	OE1	20110818	pool	pool
O	LPBE	O BFS 18/1967	O Pak 50/2007	2.283301229	OE1	20110818	pool	pool
O	LPBE	O BFS 18/1967	O Pak 68/2003	1.681241237	OE1	20110818	pool	pool
O	LPBE	O BFS 18/1967	O Per 05/1994	2.283301229	OE1	20110818	pool	pool
O	LPBE	O BFS 18/1967	O Phi 02/1995	1.681241237	OE1	20110818	pool	pool
O	LPBE	O BFS 18/1967	O Tan 02/2004	2.584331224	OE1	20110818	pool	pool
O	LPBE	O BFS 18/1967	O Taw 114/1997	2.283301229	OE1	20110818	pool	pool
O	LPBE	O BFS 18/1967	O Tur 03/1994	2.10720997	OE1	20110818	pool	pool
O	LPBE	O BFS 18/1967	O Tur 5/2009	2.283301229	OE1	20110818	pool	pool
O	LPBE	O BFS 18/1967	O Uae 03/2008	1.681241237	OE1	20110818	pool	pool
O	LPBE	O BFS 18/1967	O Ukg 10/2001	2.283301229	OE1	20110818	pool	pool
O	LPBE	O BFS 18/1967	O Ukg 33/2001	2.10720997	OE1	20110818	pool	pool
O	LPBE	O BFS 18/1967	O Kau IC/1966	2.709269961	OE1	20110819	pool	pool
O	LPBE	O BFS 18/1967	O Bhu 02/2008	1.681241237	OE1	20110819	pool	pool
O	LPBE	O BFS 18/1967	O Bra 03/1994	2.10720997	OE1	20110819	pool	pool
O	LPBE	O BFS 18/1967	O Cam 00/1958	2.10720997	OE1	20110819	pool	pool
O	LPBE	O BFS 18/1967	O Eth 01/1995	2.283301229	OE1	20110819	pool	pool
O	LPBE	O BFS 18/1967	O Eth 30/1994	1.681241237	OE1	20110819	pool	pool
O	LPBE	O BFS 18/1967	O Ita 01/1993	1.982271233	OE1	20110819	pool	pool
O	LPBE	O BFS 18/1967	O Pak 17/2003	1.806179974	OE1	20110819	pool	pool
O	LPBE	O BFS 18/1967	O Pak 50/2007	2.584331224	OE1	20110819	pool	pool
O	LPBE	O BFS 18/1967	O Phi 02/1995	1.681241237	OE1	20110819	pool	pool
O	LPBE	O BFS 18/1967	O Tan 02/2004	2.584331224	OE1	20110819	pool	pool
O	LPBE	O BFS 18/1967	O Taw 114/1997	2.283301229	OE1	20110819	pool	pool
O	LPBE	O BFS 18/1967	O Tur 03/1994	2.10720997	OE1	20110819	pool	pool
O	LPBE	O BFS 18/1967	O Tur 5/2009	2.283301229	OE1	20110819	pool	pool
O	LPBE	O BFS 18/1967	O Ukg 10/2001	2.283301229	OE1	20110819	pool	pool
O	LPBE	O BFS 18/1967	O Ukg 33/2001	2.10720997	OE1	20110819	pool	pool
O	LPBE	O BFS 18/1967	O Vit 12/2005	1.681241237	OE1	20110819	pool	pool
O	LPBE	O BFS 18/1967	O Kau IC/1966	2.584331224	OE1	20110901	pool	pool
O	LPBE	O BFS 18/1967	O Alg 02/1999	1.982271233	OE1	20110901	pool	pool
O	LPBE	O BFS 18/1967	O Arg 02/2000	2.10720997	OE1	20110901	pool	pool
O	LPBE	O BFS 18/1967	O Arg 03/2000	2.584331224	OE1	20110901	pool	pool
O	LPBE	O BFS 18/1967	O Bol 17/1990	1.982271233	OE1	20110901	pool	pool
O	LPBE	O BFS 18/1967	O Bra 01/1992	1.982271233	OE1	20110901	pool	pool
O	LPBE	O BFS 18/1967	O Bra 01/1994	2.408239965	OE1	20110901	pool	pool
O	LPBE	O BFS 18/1967	O Bra 04/1994	2.584331224	OE1	20110901	pool	pool
O	LPBE	O BFS 18/1967	O Bra 05/1994	1.982271233	OE1	20110901	pool	pool
O	LPBE	O BFS 18/1967	O Bra 06/1994	2.283301229	OE1	20110901	pool	pool
O	LPBE	O BFS 18/1967	O Bra 08/1994	2.283301229	OE1	20110901	pool	pool
O	LPBE	O BFS 18/1967	O Bra 01/1995	2.283301229	OE1	20110901	pool	pool
O	LPBE	O BFS 18/1967	O Bul 01/1993	1.982271233	OE1	20110901	pool	pool
O	LPBE	O BFS 18/1967	O Bun 03/2003	1.982271233	OE1	20110901	pool	pool
O	LPBE	O BFS 18/1967	O Cam 03/1992	1.982271233	OE1	20110901	pool	pool
O	LPBE	O BFS 18/1967	O Cam 06/1998	1.681241237	OE1	20110901	pool	pool
O	LPBE	O BFS 18/1967	O Cas 00/1993	1.681241237	OE1	20110901	pool	pool
O	LPBE	O BFS 18/1967	O Eth 02/1993	2.10720997	OE1	20110901	pool	pool
O	LPBE	O BFS 18/1967	O Eth 03/2004	1.681241237	OE1	20110901	pool	pool
O	LPBE	O BFS 18/1967	O Gre 21/1994	2.283301229	OE1	20110901	pool	pool
O	LPBE	O BFS 18/1967	O Gre 04/1994	2.10720997	OE1	20110901	pool	pool
O	LPBE	O BFS 18/1967	O Hkn 03/2003	2.10720997	OE1	20110901	pool	pool
O	LPBE	O BFS 18/1967	O Hkn 03/2004	1.505149978	OE1	20110901	pool	pool
O	LPBE	O BFS 18/1967	O Hkn 06/1983	1.681241237	OE1	20110901	pool	pool
O	LPBE	O BFS 18/1967	O Hkn 16/1983	2.283301229	OE1	20110901	pool	pool
O	LPBE	O BFS 18/1967	O Hkn 01/2010	1.982271233	OE1	20110901	pool	pool
O	LPBE	O BFS 18/1967	O Irn 15/1997	2.283301229	OE1	20110901	pool	pool
O	LPBE	O BFS 18/1967	O Irn 05/2010	2.408239965	OE1	20110901	pool	pool
O	LPBE	O BFS 18/1967	O Irn 08/2010	2.283301229	OE1	20110901	pool	pool
O	LPBE	O BFS 18/1967	O Bra 01/1992	1.982271233	OE1	20110902	pool	pool
O	LPBE	O BFS 18/1967	O Bra 01/1994	2.584331224	OE1	20110902	pool	pool
O	LPBE	O BFS 18/1967	O Bra 08/1994	2.283301229	OE1	20110902	pool	pool
O	LPBE	O BFS 18/1967	O Bra 01/1995	2.10720997	OE1	20110902	pool	pool
O	LPBE	O BFS 18/1967	O Cam 03/1992	1.982271233	OE1	20110902	pool	pool
O	LPBE	O BFS 18/1967	O Cam 06/1998	1.982271233	OE1	20110902	pool	pool
O	LPBE	O BFS 18/1967	O Cas 00/1993	1.681241237	OE1	20110902	pool	pool
O	LPBE	O BFS 18/1967	O Eth 02/1993	1.982271233	OE1	20110902	pool	pool
O	LPBE	O BFS 18/1967	O Eth 03/2004	1.681241237	OE1	20110902	pool	pool
O	LPBE	O BFS 18/1967	O Eth 58/2005	2.283301229	OE1	20110902	pool	pool
O	LPBE	O BFS 18/1967	O Hkn 03/2003	1.982271233	OE1	20110902	pool	pool
O	LPBE	O BFS 18/1967	O Hkn 03/2004	1.380211242	OE1	20110902	pool	pool
O	LPBE	O BFS 18/1967	O Hkn 06/1983	1.681241237	OE1	20110902	pool	pool
O	LPBE	O BFS 18/1967	O Hkn 16/1983	2.283301229	OE1	20110902	pool	pool
O	LPBE	O BFS 18/1967	O Hkn 01/2010	1.982271233	OE1	20110902	pool	pool
O	LPBE	O BFS 18/1967	O Irn 15/1997	2.283301229	OE1	20110902	pool	pool
O	LPBE	O BFS 18/1967	O Irn 05/2010	2.584331224	OE1	20110902	pool	pool
O	LPBE	O BFS 18/1967	O Irn 08/2010	2.283301229	OE1	20110902	pool	pool
O	LPBE	O BFS 18/1967	O Man 00/1969	1.982271233	OE1	20110902	pool	pool
O	LPBE	O BFS 18/1967	O Pak 07/2003	1.982271233	OE1	20110902	pool	pool
O	LPBE	O BFS 18/1967	O Pak 16/2005	2.283301229	OE1	20110902	pool	pool
O	LPBE	O BFS 18/1967	O Pak 67/2003	2.408239965	OE1	20110902	pool	pool
O	LPBE	O BFS 18/1967	O Per 06/1994	1.982271233	OE1	20110902	pool	pool
O	LPBE	O BFS 18/1967	O Per 07/1994	1.505149978	OE1	20110902	pool	pool
O	LPBE	O BFS 18/1967	O Arg 03/2000	2.584331224	OE1	20110922	pool	pool
O	LPBE	O BFS 18/1967	O Bra 03/1994	2.283301229	OE1	20110922	pool	pool
O	LPBE	O BFS 18/1967	O Bul 01/1993	1.806179974	OE1	20110922	pool	pool
O	LPBE	O BFS 18/1967	O Eth 58/2005	2.408239965	OE1	20110922	pool	pool
O	LPBE	O BFS 18/1967	O Irn 33/2010	2.283301229	OE1	20110922	pool	pool
O	LPBE	O BFS 18/1967	O Irn 89/2010	2.283301229	OE1	20110922	pool	pool
O	LPBE	O BFS 18/1967	O Pak 07/2003	1.982271233	OE1	20110922	pool	pool
O	LPBE	O BFS 18/1967	O Pak 68/2003	1.982271233	OE1	20110922	pool	pool
O	LPBE	O BFS 18/1967	O Pak 71/2007	2.283301229	OE1	20110922	pool	pool
O	LPBE	O BFS 18/1967	O Pak 20/2010	2.584331224	OE1	20110922	pool	pool
O	LPBE	O BFS 18/1967	O Par 01/2002	1.982271233	OE1	20110922	pool	pool
O	LPBE	O BFS 18/1967	O Par 02/2002	1.982271233	OE1	20110922	pool	pool
O	LPBE	O BFS 18/1967	O Per 14/1993	2.283301229	OE1	20110922	pool	pool
O	LPBE	O BFS 18/1967	O Per 06/1994	2.283301229	OE1	20110922	pool	pool
O	LPBE	O BFS 18/1967	O Per 07/1994	1.681241237	OE1	20110922	pool	pool
O	LPBE	O BFS 18/1967	O Vit 04/1997	1.505149978	OE1	20110922	pool	pool
O	LPBE	O Uga 03/2002	O Uga 03/2002	3.487421211	OE1	20120121	pool	pool
O	LPBE	O Uga 03/2002	O Uga 03/2002	3.788451207	OE1	20120121	pool	pool
O	LPBE	O Uga 03/2002	O Uga 03/2002	3.311329952	OE1	20120121	pool	pool
O	LPBE	O Uga 03/2002	O Uga 03/2002	3.612359948	OE1	20120121	pool	pool
O	LPBE	O Uga 03/2002	O Uga 03/2002	3.788451207	OE1	20120121	pool	pool
O	LPBE	O Uga 03/2002	O Uga 03/2002	3.788451207	OE1	20120121	pool	pool
O	LPBE	O Uga 03/2002	O Uga 03/2002	3.788451207	OE1	20120121	pool	pool
O	LPBE	O Uga 03/2002	O Uga 03/2002	3.487421211	OE1	20120121	pool	pool
O	LPBE	O Uga 03/2002	O Uga 03/2002	3.186391216	OE1	20120121	pool	pool
O	LPBE	O Uga 03/2002	O Uga 03/2002	3.612359948	OE1	20120121	pool	pool
O	LPBE	O Uga 03/2002	O Uga 03/2002	3.788451207	OE1	20120121	pool	pool
O	LPBE	O Uga 03/2002	O Uga 03/2002	3.487421211	OE1	20120121	pool	pool
O	LPBE	O Uga 03/2002	O Uga 03/2002	3.010299957	OE1	20120122	pool	pool
O	LPBE	O Uga 03/2002	O Uga 03/2002	3.186391216	OE1	20120122	pool	pool
O	LPBE	O Uga 03/2002	O Uga 03/2002	3.186391216	OE1	20120122	pool	pool
O	LPBE	O Uga 03/2002	O Uga 03/2002	3.186391216	OE1	20120122	pool	pool
O	LPBE	O Uga 03/2002	O Uga 03/2002	3.186391216	OE1	20120122	pool	pool
O	LPBE	O Uga 03/2002	O Uga 03/2002	3.186391216	OE1	20120122	pool	pool
O	LPBE	O Uga 03/2002	O Uga 03/2002	3.186391216	OE1	20120122	pool	pool
O	LPBE	O Uga 03/2002	O Uga 03/2002	3.186391216	OE1	20120122	pool	pool
O	LPBE	O Uga 03/2002	O Uga 03/2002	3.010299957	OE1	20120122	pool	pool
O	LPBE	O Uga 03/2002	O Uga 03/2002	3.186391216	OE1	20120122	pool	pool
O	LPBE	O Uga 03/2002	O Uga 03/2002	3.186391216	OE1	20120125	pool	pool
O	LPBE	O Uga 03/2002	O Uga 03/2002	3.186391216	OE1	20120125	pool	pool
O	LPBE	O Uga 03/2002	O Uga 03/2002	3.487421211	OE1	20120125	pool	pool
O	LPBE	O Uga 03/2002	O Uga 03/2002	3.311329952	OE1	20120125	pool	pool
O	LPBE	O Uga 03/2002	O Uga 03/2002	3.311329952	OE1	20120125	pool	pool
O	LPBE	O Uga 03/2002	O Uga 03/2002	3.186391216	OE1	20120125	pool	pool
O	LPBE	O Uga 03/2002	O Uga 03/2002	3.186391216	OE1	20120125	pool	pool
O	LPBE	O Uga 03/2002	O Uga 03/2002	3.19	OE1	20120125	pool	pool
O	LPBE	O Uga 03/2002	O Uga 03/2002	3.186391216	OE1	20120125	pool	pool
O	LPBE	O Uga 03/2002	O Uga 03/2002	3.311329952	OE1	20120125	pool	pool
O	LPBE	O Uga 03/2002	O Uga 03/2002	3.311329952	OE1	20120125	pool	pool
O	LPBE	O Uga 03/2002	O Uga 03/2002	3.186391216	OE1	20120125	pool	pool
O	LPBE	O Uga 03/2002	O Uga 03/2002	3.186391216	OE1	20120130	pool	pool
O	LPBE	O Uga 03/2002	O Uga 03/2002	3.913389944	OE1	20120130	pool	pool
O	LPBE	O Uga 03/2002	O Uga 03/2002	3.61	OE1	20120130	pool	pool
O	LPBE	O Uga 03/2002	O Uga 03/2002	3.311329952	OE1	20120130	pool	pool
O	LPBE	O Uga 03/2002	O Uga 03/2002	3.487421211	OE1	20120130	pool	pool
O	LPBE	O Uga 03/2002	O Uga 03/2002	3.19	OE1	20120130	pool	pool
O	LPBE	O Uga 03/2002	O Uga 03/2002	3.612359948	OE1	20120130	pool	pool
O	LPBE	O Uga 03/2002	O Uga 03/2002	3.487421211	OE1	20120130	pool	pool
O	LPBE	O Uga 03/2002	O Uga 03/2002	3.612359948	OE1	20120130	pool	pool
O	LPBE	O Uga 03/2002	O Uga 03/2002	3.31	OE1	20120130	pool	pool
O	LPBE	O Uga 03/2002	O Kau IC/1966	3.487421211	OE1	20120121	pool	pool
O	LPBE	O Uga 03/2002	O Alg 02/1999	3.186391216	OE1	20120121	pool	pool
O	LPBE	O Uga 03/2002	O BFS 18/1967	3.487421211	OE1	20120121	pool	pool
O	LPBE	O Uga 03/2002	O Bhu 02/2008	3.186391216	OE1	20120121	pool	pool
O	LPBE	O Uga 03/2002	O Bol 17/1990	3.186391216	OE1	20120121	pool	pool
O	LPBE	O Uga 03/2002	O Bra 04/1994	3.487421211	OE1	20120121	pool	pool
O	LPBE	O Uga 03/2002	O Cam 06/1998	3.010299957	OE1	20120121	pool	pool
O	LPBE	O Uga 03/2002	O Cas 00/1993	3.186391216	OE1	20120121	pool	pool
O	LPBE	O Uga 03/2002	O Eth 02/1993	3.788451207	OE1	20120121	pool	pool
O	LPBE	O Uga 03/2002	O Eth 03/2004	2.88536122	OE1	20120121	pool	pool
O	LPBE	O Uga 03/2002	O Eth 58/2005	3.311329952	OE1	20120121	pool	pool
O	LPBE	O Uga 03/2002	O Gre 04/1994	3.186391216	OE1	20120121	pool	pool
O	LPBE	O Uga 03/2002	O Hkn 03/2004	2.88536122	OE1	20120121	pool	pool
O	LPBE	O Uga 03/2002	O Hkn 06/1983	3.186391216	OE1	20120121	pool	pool
O	LPBE	O Uga 03/2002	O Irn 15/1997	3.186391216	OE1	20120121	pool	pool
O	LPBE	O Uga 03/2002	O Irn 30/2010	3.311329952	OE1	20120121	pool	pool
O	LPBE	O Uga 03/2002	O Kau WT/1966	3.186391216	OE1	20120121	pool	pool
O	LPBE	O Uga 03/2002	O Kuw 03/1988	3.487421211	OE1	20120121	pool	pool
O	LPBE	O Uga 03/2002	O Lau 00/1965	3.186391216	OE1	20120121	pool	pool
O	LPBE	O Uga 03/2002	O Man 00/1969	3.788451207	OE1	20120121	pool	pool
O	LPBE	O Uga 03/2002	O Mog 09/2010	2.88536122	OE1	20120121	pool	pool
O	LPBE	O Uga 03/2002	O Par 01/2002	2.584331224	OE1	20120122	pool	pool
O	LPBE	O Uga 03/2002	O Per 10/1993	2.584331224	OE1	20120122	pool	pool
O	LPBE	O Uga 03/2002	O Phi 09/1995	3.010299957	OE1	20120122	pool	pool
O	LPBE	O Uga 03/2002	O Skr 04/2010	2.709269961	OE1	20120122	pool	pool
O	LPBE	O Uga 03/2002	O Tan 02/2004	3.487421211	OE1	20120122	pool	pool
O	LPBE	O Uga 03/2002	O Taw 114/1997	3.186391216	OE1	20120122	pool	pool
O	LPBE	O Uga 03/2002	O Tur 5/2009	3.186391216	OE1	20120122	pool	pool
O	LPBE	O Uga 03/2002	O Tur 39/2010	2.283301229	OE1	20120122	pool	pool
O	LPBE	O Uga 03/2002	O Uae 03/2008	3.186391216	OE1	20120122	pool	pool
O	LPBE	O Uga 03/2002	O Ukg 34/2001	3.010299957	OE1	20120122	pool	pool
O	LPBE	O Uga 03/2002	O Kau IC/1966	3.487421211	OE1	20120125	pool	pool
O	LPBE	O Uga 03/2002	O Alg 02/1999	3.186391216	OE1	20120125	pool	pool
O	LPBE	O Uga 03/2002	O BFS 18/1967	3.186391216	OE1	20120125	pool	pool
O	LPBE	O Uga 03/2002	O Bhu 02/2008	2.88536122	OE1	20120125	pool	pool
O	LPBE	O Uga 03/2002	O Bol 17/1990	3.186391216	OE1	20120125	pool	pool
O	LPBE	O Uga 03/2002	O Cam 06/1998	2.88536122	OE1	20120125	pool	pool
O	LPBE	O Uga 03/2002	O Cas 00/1993	2.88536122	OE1	20120125	pool	pool
O	LPBE	O Uga 03/2002	O Eth 02/1993	3.612359948	OE1	20120125	pool	pool
O	LPBE	O Uga 03/2002	O Eth 03/2004	2.584331224	OE1	20120125	pool	pool
O	LPBE	O Uga 03/2002	O Eth 58/2005	3.311329952	OE1	20120125	pool	pool
O	LPBE	O Uga 03/2002	O Gre 04/1994	3.186391216	OE1	20120125	pool	pool
O	LPBE	O Uga 03/2002	O Hkn 03/2004	2.88536122	OE1	20120125	pool	pool
O	LPBE	O Uga 03/2002	O Hkn 06/1983	3.186391216	OE1	20120125	pool	pool
O	LPBE	O Uga 03/2002	O Irn 15/1997	3.487421211	OE1	20120125	pool	pool
O	LPBE	O Uga 03/2002	O Irn 30/2010	3.487421211	OE1	20120125	pool	pool
O	LPBE	O Uga 03/2002	O Kau WT/1966	3.186391216	OE1	20120125	pool	pool
O	LPBE	O Uga 03/2002	O Kuw 03/1988	3.186391216	OE1	20120125	pool	pool
O	LPBE	O Uga 03/2002	O Man 00/1969	3.612359948	OE1	20120125	pool	pool
O	LPBE	O Uga 03/2002	O Mog 09/2010	2.584331224	OE1	20120125	pool	pool
O	LPBE	O Uga 03/2002	O Par 01/2002	2.584331224	OE1	20120125	pool	pool
O	LPBE	O Uga 03/2002	O Per 10/1993	2.709269961	OE1	20120130	pool	pool
O	LPBE	O Uga 03/2002	O Phi 09/1995	3.186391216	OE1	20120130	pool	pool
O	LPBE	O Uga 03/2002	O Skr 04/2010	3.010299957	OE1	20120130	pool	pool
O	LPBE	O Uga 03/2002	O Tan 02/2004	3.788451207	OE1	20120130	pool	pool
O	LPBE	O Uga 03/2002	O Taw 114/1997	3.311329952	OE1	20120130	pool	pool
O	LPBE	O Uga 03/2002	O Tur 5/2009	3.186391216	OE1	20120130	pool	pool
O	LPBE	O Uga 03/2002	O Tur 39/2010	2.283301229	OE1	20120130	pool	pool
O	LPBE	O Uga 03/2002	O Uae 03/2008	2.88536122	OE1	20120130	pool	pool
O	LPBE	O Uga 03/2002	O Ukg 34/2001	3.311329952	OE1	20120130	pool	pool
O	LPBE	O Ken 77/1978	O Ken 77/1978	3.487421211	OE1	20120122	pool	pool
O	LPBE	O Ken 77/1978	O Ken 77/1978	3.788451207	OE1	20120122	pool	pool
O	LPBE	O Ken 77/1978	O Ken 77/1978	3.612359948	OE1	20120122	pool	pool
O	LPBE	O Ken 77/1978	O Ken 77/1978	3.487421211	OE1	20120122	pool	pool
O	LPBE	O Ken 77/1978	O Ken 77/1978	3.612359948	OE1	20120122	pool	pool
O	LPBE	O Ken 77/1978	O Ken 77/1978	3.487421211	OE1	20120122	pool	pool
O	LPBE	O Ken 77/1978	O Ken 77/1978	3.487421211	OE1	20120122	pool	pool
O	LPBE	O Ken 77/1978	O Ken 77/1978	3.612359948	OE1	20120122	pool	pool
O	LPBE	O Ken 77/1978	O Ken 77/1978	3.487421211	OE1	20120122	pool	pool
O	LPBE	O Ken 77/1978	O Ken 77/1978	3.487421211	OE1	20120122	pool	pool
O	LPBE	O Ken 77/1978	O Ken 77/1978	3.186391216	OE1	20120124	pool	pool
O	LPBE	O Ken 77/1978	O Ken 77/1978	3.311329952	OE1	20120124	pool	pool
O	LPBE	O Ken 77/1978	O Ken 77/1978	3.487421211	OE1	20120124	pool	pool
O	LPBE	O Ken 77/1978	O Ken 77/1978	3.186391216	OE1	20120124	pool	pool
O	LPBE	O Ken 77/1978	O Ken 77/1978	3.311329952	OE1	20120124	pool	pool
O	LPBE	O Ken 77/1978	O Ken 77/1978	3.186391216	OE1	20120124	pool	pool
O	LPBE	O Ken 77/1978	O Ken 77/1978	3.186391216	OE1	20120124	pool	pool
O	LPBE	O Ken 77/1978	O Ken 77/1978	3.311329952	OE1	20120124	pool	pool
O	LPBE	O Ken 77/1978	O Ken 77/1978	3.311329952	OE1	20120124	pool	pool
O	LPBE	O Ken 77/1978	O Ken 77/1978	3.311329952	OE1	20120124	pool	pool
O	LPBE	O Ken 77/1978	O Ken 77/1978	3.487421211	OE1	20120124	pool	pool
O	LPBE	O Ken 77/1978	O Ken 77/1978	3.311329952	OE1	20120127	pool	pool
O	LPBE	O Ken 77/1978	O Ken 77/1978	3.186391216	OE1	20120127	pool	pool
O	LPBE	O Ken 77/1978	O Ken 77/1978	3.311329952	OE1	20120127	pool	pool
O	LPBE	O Ken 77/1978	O Ken 77/1978	3.186391216	OE1	20120127	pool	pool
O	LPBE	O Ken 77/1978	O Ken 77/1978	3.186391216	OE1	20120127	pool	pool
O	LPBE	O Ken 77/1978	O Ken 77/1978	3.186391216	OE1	20120127	pool	pool
O	LPBE	O Ken 77/1978	O Ken 77/1978	3.311329952	OE1	20120127	pool	pool
O	LPBE	O Ken 77/1978	O Ken 77/1978	3.487421211	OE1	20120127	pool	pool
O	LPBE	O Ken 77/1978	O Ken 77/1978	3.487421211	OE1	20120127	pool	pool
O	LPBE	O Ken 77/1978	O Ken 77/1978	3.487421211	OE1	20120127	pool	pool
O	LPBE	O Ken 77/1978	O Ken 77/1978	3.186391216	OE1	20120127	pool	pool
O	LPBE	O Ken 77/1978	O Ken 77/1978	3.311329952	OE1	20120131	pool	pool
O	LPBE	O Ken 77/1978	O Ken 77/1978	3.311329952	OE1	20120131	pool	pool
O	LPBE	O Ken 77/1978	O Ken 77/1978	3.487421211	OE1	20120131	pool	pool
O	LPBE	O Ken 77/1978	O Ken 77/1978	3.612359948	OE1	20120131	pool	pool
O	LPBE	O Ken 77/1978	O Ken 77/1978	3.311329952	OE1	20120131	pool	pool
O	LPBE	O Ken 77/1978	O Ken 77/1978	3.186391216	OE1	20120131	pool	pool
O	LPBE	O Ken 77/1978	O Ken 77/1978	3.31	OE1	20120131	pool	pool
O	LPBE	O Ken 77/1978	O Ken 77/1978	3.19	OE1	20120131	pool	pool
O	LPBE	O Ken 77/1978	O Ken 77/1978	3.487421211	OE1	20120131	pool	pool
O	LPBE	O Ken 77/1978	O Ken 77/1978	3.311329952	OE1	20120131	pool	pool
O	LPBE	O Ken 77/1978	O Ken 77/1978	3.311329952	OE1	20120131	pool	pool
O	LPBE	O Ken 77/1978	O Ken 77/1978	3.186391216	OE1	20120131	pool	pool
O	LPBE	O Ken 77/1978	O Pak 20/2007	3.186391216	OE1	20120122	pool	pool
O	LPBE	O Ken 77/1978	O Pak 68/2003	2.584331224	OE1	20120122	pool	pool
O	LPBE	O Ken 77/1978	O Pak 71/2007	2.88536122	OE1	20120122	pool	pool
O	LPBE	O Ken 77/1978	O Par 01/2002	2.88536122	OE1	20120122	pool	pool
O	LPBE	O Ken 77/1978	O Per 10/1993	2.584331224	OE1	20120122	pool	pool
O	LPBE	O Ken 77/1978	O Phi 09/1995	3.010299957	OE1	20120122	pool	pool
O	LPBE	O Ken 77/1978	O Skr 04/2010	2.584331224	OE1	20120122	pool	pool
O	LPBE	O Ken 77/1978	O Sud 04/2008	3.186391216	OE1	20120122	pool	pool
O	LPBE	O Ken 77/1978	O Sud 08/2008	3.186391216	OE1	20120122	pool	pool
O	LPBE	O Ken 77/1978	O Tan 02/2004	3.186391216	OE1	20120122	pool	pool
O	LPBE	O Ken 77/1978	O Taw 114/1997	3.186391216	OE1	20120122	pool	pool
O	LPBE	O Ken 77/1978	O Tur 5/2009	3.186391216	OE1	20120122	pool	pool
O	LPBE	O Ken 77/1978	O Tur 39/2010	2.283301229	OE1	20120122	pool	pool
O	LPBE	O Ken 77/1978	O Uae 03/2008	3.186391216	OE1	20120122	pool	pool
O	LPBE	O Ken 77/1978	O Ukg 34/2001	2.88536122	OE1	20120122	pool	pool
O	LPBE	O Ken 77/1978	O Vit 03/1997	3.186391216	OE1	20120122	pool	pool
O	LPBE	O Ken 77/1978	O Vit 04/1997	2.408239965	OE1	20120122	pool	pool
O	LPBE	O Ken 77/1978	O Zam 04/2010	2.88536122	OE1	20120122	pool	pool
O	LPBE	O Ken 77/1978	O Kau IC/1966	3.186391216	OE1	20120124	pool	pool
O	LPBE	O Ken 77/1978	O Bhu 02/2008	2.283301229	OE1	20120124	pool	pool
O	LPBE	O Ken 77/1978	O Bol 17/1990	2.88536122	OE1	20120124	pool	pool
O	LPBE	O Ken 77/1978	O Bra 04/1994	2.709269961	OE1	20120124	pool	pool
O	LPBE	O Ken 77/1978	O Cam 06/1998	2.584331224	OE1	20120124	pool	pool
O	LPBE	O Ken 77/1978	O Eth 02/1993	3.311329952	OE1	20120124	pool	pool
O	LPBE	O Ken 77/1978	O Eth 03/2004	2.584331224	OE1	20120124	pool	pool
O	LPBE	O Ken 77/1978	O Eth 58/2005	3.186391216	OE1	20120124	pool	pool
O	LPBE	O Ken 77/1978	O Gre 04/1994	3.186391216	OE1	20120124	pool	pool
O	LPBE	O Ken 77/1978	O Hkn 06/1983	2.709269961	OE1	20120124	pool	pool
O	LPBE	O Ken 77/1978	O Irn 15/1997	2.88536122	OE1	20120124	pool	pool
O	LPBE	O Ken 77/1978	O Irn 08/2010	3.186391216	OE1	20120124	pool	pool
O	LPBE	O Ken 77/1978	O Irn 30/2010	3.010299957	OE1	20120124	pool	pool
O	LPBE	O Ken 77/1978	O Kau WT/1966	3.010299957	OE1	20120124	pool	pool
O	LPBE	O Ken 77/1978	O Kuw 03/1988	2.88536122	OE1	20120124	pool	pool
O	LPBE	O Ken 77/1978	O Man 00/1969	3.186391216	OE1	20120124	pool	pool
O	LPBE	O Ken 77/1978	O Mog 09/2010	2.584331224	OE1	20120124	pool	pool
O	LPBE	O Ken 77/1978	O Par 01/2002	2.584331224	OE1	20120124	pool	pool
O	LPBE	O Ken 77/1978	O Uga 03/2002	2.88536122	OE1	20120124	pool	pool
O	LPBE	O Ken 77/1978	O Pak 20/2007	3.186391216	OE1	20120127	pool	pool
O	LPBE	O Ken 77/1978	O Pak 68/2003	2.584331224	OE1	20120127	pool	pool
O	LPBE	O Ken 77/1978	O Pak 71/2007	2.88536122	OE1	20120127	pool	pool
O	LPBE	O Ken 77/1978	O Per 10/1993	2.584331224	OE1	20120127	pool	pool
O	LPBE	O Ken 77/1978	O Phi 09/1995	3.010299957	OE1	20120127	pool	pool
O	LPBE	O Ken 77/1978	O Skr 04/2010	2.88536122	OE1	20120127	pool	pool
O	LPBE	O Ken 77/1978	O Sud 04/2008	3.186391216	OE1	20120127	pool	pool
O	LPBE	O Ken 77/1978	O Sud 08/2008	3.311329952	OE1	20120127	pool	pool
O	LPBE	O Ken 77/1978	O Tan 02/2004	3.186391216	OE1	20120127	pool	pool
O	LPBE	O Ken 77/1978	O Taw 114/1997	2.88536122	OE1	20120127	pool	pool
O	LPBE	O Ken 77/1978	O Tur 5/2009	3.186391216	OE1	20120127	pool	pool
O	LPBE	O Ken 77/1978	O Tur 39/2010	2.283301229	OE1	20120127	pool	pool
O	LPBE	O Ken 77/1978	O Uae 03/2008	2.88536122	OE1	20120127	pool	pool
O	LPBE	O Ken 77/1978	O Ukg 34/2001	3.186391216	OE1	20120127	pool	pool
O	LPBE	O Ken 77/1978	O Vit 03/1997	3.186391216	OE1	20120127	pool	pool
O	LPBE	O Ken 77/1978	O Vit 04/1997	2.408239965	OE1	20120127	pool	pool
O	LPBE	O Ken 77/1978	O Zam 04/2010	2.584331224	OE1	20120127	pool	pool
O	LPBE	O Ken 77/1978	O Kau IC/1966	3.311329952	OE1	20120131	pool	pool
O	LPBE	O Ken 77/1978	O Alg 02/1999	3.311329952	OE1	20120131	pool	pool
O	LPBE	O Ken 77/1978	O BFS 18/1967	3.311329952	OE1	20120131	pool	pool
O	LPBE	O Ken 77/1978	O Bhu 02/2008	2.584331224	OE1	20120131	pool	pool
O	LPBE	O Ken 77/1978	O Bol 17/1990	2.88536122	OE1	20120131	pool	pool
O	LPBE	O Ken 77/1978	O Bra 04/1994	2.88536122	OE1	20120131	pool	pool
O	LPBE	O Ken 77/1978	O Cam 06/1998	2.408239965	OE1	20120131	pool	pool
O	LPBE	O Ken 77/1978	O Eth 02/1993	3.311329952	OE1	20120131	pool	pool
O	LPBE	O Ken 77/1978	O Eth 03/2004	2.584331224	OE1	20120131	pool	pool
O	LPBE	O Ken 77/1978	O Eth 58/2005	3.311329952	OE1	20120131	pool	pool
O	LPBE	O Ken 77/1978	O Gre 04/1994	3.010299957	OE1	20120131	pool	pool
O	LPBE	O Ken 77/1978	O Hkn 06/1983	2.709269961	OE1	20120131	pool	pool
O	LPBE	O Ken 77/1978	O Irn 15/1997	2.709269961	OE1	20120131	pool	pool
O	LPBE	O Ken 77/1978	O Irn 08/2010	3.186391216	OE1	20120131	pool	pool
O	LPBE	O Ken 77/1978	O Irn 30/2010	2.88536122	OE1	20120131	pool	pool
O	LPBE	O Ken 77/1978	O Kau WT/1966	2.709269961	OE1	20120131	pool	pool
O	LPBE	O Ken 77/1978	O Kuw 03/1988	3.010299957	OE1	20120131	pool	pool
O	LPBE	O Ken 77/1978	O Man 00/1969	2.88536122	OE1	20120131	pool	pool
O	LPBE	O Ken 77/1978	O Mog 09/2010	2.709269961	OE1	20120131	pool	pool
O	LPBE	O Ken 77/1978	O Uga 03/2002	2.88536122	OE1	20120131	pool	pool
O	LPBE	O Uga 03/2002	O Uga 03/2002	3.186391216	OE1	20120206	pool	pool
O	LPBE	O Uga 03/2002	O Uga 03/2002	3.186391216	OE1	20120206	pool	pool
O	LPBE	O Uga 03/2002	O Uga 03/2002	3.186391216	OE1	20120206	pool	pool
O	LPBE	O Uga 03/2002	O Uga 03/2002	3.186391216	OE1	20120206	pool	pool
O	LPBE	O Uga 03/2002	O Eth 30/1994	2.584331224	OE1	20120125	pool	pool
O	LPBE	O Uga 03/2002	O Eth 30/1994	2.283301229	OE1	20120206	pool	pool
O	LPBE	O Uga 03/2002	O Irn 08/2010	3.612359948	OE1	20120130	pool	pool
O	LPBE	O Uga 03/2002	O Irn 08/2010	3.311329952	OE1	20120206	pool	pool
O	LPBE	O Uga 03/2002	O Pak 71/2007	2.88536122	OE1	20120122	pool	pool
O	LPBE	O Uga 03/2002	O Pak 71/2007	3.010299957	OE1	20120206	pool	pool
O	LPBE	O Uga 03/2002	O Sud 04/2008	3.186391216	OE1	20120122	pool	pool
O	LPBE	O Uga 03/2002	O Sud 04/2008	3.010299957	OE1	20120206	pool	pool
O	LPBE	O Ken 77/1978	O Ken 77/1978	3.186391216	OE1	20120207	pool	pool
O	LPBE	O Ken 77/1978	O Ken 77/1978	3.788451207	OE1	20120207	pool	pool
O	LPBE	O Ken 77/1978	O Ken 77/1978	3.186391216	OE1	20120207	pool	pool
O	LPBE	O Ken 77/1978	O Cas 00/1993	2.283301229	OE1	20120131	pool	pool
O	LPBE	O Ken 77/1978	O Cas 00/1993	2.10720997	OE1	20120207	pool	pool
O	LPBE	O Ken 77/1978	O Eth 30/1994	2.584331224	OE1	20120127	pool	pool
O	LPBE	O Ken 77/1978	O Eth 30/1994	2.283301229	OE1	20120207	pool	pool
O	LPBE	O Ken 77/1978	O Hkn 03/2004	2.88536122	OE1	20120124	pool	pool
O	LPBE	O Ken 77/1978	O Hkn 03/2004	2.584331224	OE1	20120207	pool	pool
