# Supplementary material for: Tracking the Antigenic Evolution of Foot-and-Mouth Disease Virus
Source: PLoS One. 2016 Jul 22;11(7):e0159360. doi: 10.1371/journal.pone.0159360 (PMC4957747; doi:10.1371/journal.pone.0159360)
Supplement: S3 Data — (CSV) [file pone.0159360.s003.csv]

Serotype	Assay	Serum	Virus	Log Titre	Operator	Date	Serum type	Animal
SAT1	VNT	SAT1 BOT 1/06	SAT1 SAR 9/03	2.21	SV1	20110215	individual	1
SAT1	VNT	SAT1 BOT 1/06	SAT1 SAR 9/03	2.26	SV1	20110215	individual	2
SAT1	VNT	SAT1 BOT 1/06	SAT1 SAR 9/03	2.06	SV1	20110215	individual	3
SAT1	VNT	SAT1 BOT 1/06	SAT1 SAR 9/03	3.04	SV1	20110215	individual	4
SAT1	VNT	SAT1 BOT 1/06	SAT1 SAR 9/03	2.52	SV1	20110215	individual	5
SAT1	VNT	SAT1 KNP 196/91	SAT1 SAR 9/03	2.89	SV1	20110215	individual	1
SAT1	VNT	SAT1 KNP 196/91	SAT1 SAR 9/03	2.28	SV1	20110215	individual	2
SAT1	VNT	SAT1 KNP 196/91	SAT1 SAR 9/03	2.05	SV1	20110215	individual	3
SAT1	VNT	SAT1 KNP 196/91	SAT1 SAR 9/03	2.63	SV1	20110215	individual	4
SAT1	VNT	SAT1 KNP 196/91	SAT1 SAR 9/03	3	SV1	20110215	individual	5
SAT1	VNT	SAT1 ZAM 1/06	SAT1 SAR 9/03	1.76	SV1	20110215	individual	1
SAT1	VNT	SAT1 ZAM 1/06	SAT1 SAR 9/03	1.99	SV1	20110215	individual	2
SAT1	VNT	SAT1 ZAM 1/06	SAT1 SAR 9/03	2.44	SV1	20110215	individual	3
SAT1	VNT	SAT1 ZAM 1/06	SAT1 SAR 9/03	2.53	SV1	20110215	individual	4
SAT1	VNT	SAT1 ZAM 1/06	SAT1 SAR 9/03	2.3	SV1	20110215	individual	5
SAT1	VNT	SAT1 SAR 9/81	SAT1 SAR 9/03	2.85	SV1	20110215	individual	1
SAT1	VNT	SAT1 SAR 9/81	SAT1 SAR 9/03	2.16	SV1	20110215	individual	2
SAT1	VNT	SAT1 SAR 9/81	SAT1 SAR 9/03	2.29	SV1	20110215	individual	3
SAT1	VNT	SAT1 SAR 9/81	SAT1 SAR 9/03	2.68	SV1	20110215	individual	4
SAT1	VNT	SAT1 SAR 9/81	SAT1 SAR 9/03	2.11	SV1	20110215	individual	5
SAT1	VNT	SAT1 BOT 1/06	SAT1 SAR 9/03	1.86	SV2	20110221	individual	1
SAT1	VNT	SAT1 BOT 1/06	SAT1 SAR 9/03	1.81	SV2	20110221	individual	2
SAT1	VNT	SAT1 BOT 1/06	SAT1 SAR 9/03	1.31	SV2	20110221	individual	3
SAT1	VNT	SAT1 BOT 1/06	SAT1 SAR 9/03	2.59	SV2	20110221	individual	4
SAT1	VNT	SAT1 BOT 1/06	SAT1 SAR 9/03	2.26	SV2	20110221	individual	5
SAT1	VNT	SAT1 KNP 196/91	SAT1 SAR 9/03	2.62	SV2	20110221	individual	1
SAT1	VNT	SAT1 KNP 196/91	SAT1 SAR 9/03	2.28	SV2	20110221	individual	2
SAT1	VNT	SAT1 KNP 196/91	SAT1 SAR 9/03	1.73	SV2	20110221	individual	3
SAT1	VNT	SAT1 KNP 196/91	SAT1 SAR 9/03	1.71	SV2	20110221	individual	4
SAT1	VNT	SAT1 KNP 196/91	SAT1 SAR 9/03	2.29	SV2	20110221	individual	5
SAT1	VNT	SAT1 ZAM 1/06	SAT1 SAR 9/03	0.76	SV2	20110221	individual	1
SAT1	VNT	SAT1 ZAM 1/06	SAT1 SAR 9/03	1.38	SV2	20110221	individual	2
SAT1	VNT	SAT1 ZAM 1/06	SAT1 SAR 9/03	1.76	SV2	20110221	individual	3
SAT1	VNT	SAT1 ZAM 1/06	SAT1 SAR 9/03	1.5	SV2	20110221	individual	4
SAT1	VNT	SAT1 ZAM 1/06	SAT1 SAR 9/03	1.7	SV2	20110221	individual	5
SAT1	VNT	SAT1 SAR 9/81	SAT1 SAR 9/03	2.26	SV2	20110221	individual	1
SAT1	VNT	SAT1 SAR 9/81	SAT1 SAR 9/03	1.8	SV2	20110221	individual	2
SAT1	VNT	SAT1 SAR 9/81	SAT1 SAR 9/03	1.99	SV2	20110221	individual	3
SAT1	VNT	SAT1 SAR 9/81	SAT1 SAR 9/03	1.99	SV2	20110221	individual	4
SAT1	VNT	SAT1 SAR 9/81	SAT1 SAR 9/03	1.8	SV2	20110221	individual	5
SAT1	VNT	SAT1 BOT 1/06	SAT1 SAR 9/03	2.46	SV3	20100312	individual	1
SAT1	VNT	SAT1 BOT 1/06	SAT1 SAR 9/03	2.36	SV3	20100312	individual	2
SAT1	VNT	SAT1 BOT 1/06	SAT1 SAR 9/03	2.36	SV3	20100312	individual	3
SAT1	VNT	SAT1 BOT 1/06	SAT1 SAR 9/03	2.56	SV3	20100312	individual	4
SAT1	VNT	SAT1 BOT 1/06	SAT1 SAR 9/03	2.66	SV3	20100312	individual	5
SAT1	VNT	SAT1 KNP 196/91	SAT1 SAR 9/03	1.95	SV3	20100312	individual	1
SAT1	VNT	SAT1 KNP 196/91	SAT1 SAR 9/03	2.26	SV3	20100312	individual	2
SAT1	VNT	SAT1 KNP 196/91	SAT1 SAR 9/03	2.46	SV3	20100312	individual	3
SAT1	VNT	SAT1 KNP 196/91	SAT1 SAR 9/03	1.76	SV3	20100312	individual	4
SAT1	VNT	SAT1 KNP 196/91	SAT1 SAR 9/03	2.86	SV3	20100312	individual	5
SAT1	VNT	SAT1 ZAM 1/06	SAT1 SAR 9/03	1.76	SV3	20100312	individual	1
SAT1	VNT	SAT1 ZAM 1/06	SAT1 SAR 9/03	2.76	SV3	20100312	individual	2
SAT1	VNT	SAT1 ZAM 1/06	SAT1 SAR 9/03	2.36	SV3	20100312	individual	3
SAT1	VNT	SAT1 ZAM 1/06	SAT1 SAR 9/03	2.26	SV3	20100312	individual	4
SAT1	VNT	SAT1 ZAM 1/06	SAT1 SAR 9/03	2.16	SV3	20100312	individual	5
SAT1	VNT	SAT1 SAR 9/81	SAT1 SAR 9/03	2.16	SV3	20100312	individual	1
SAT1	VNT	SAT1 SAR 9/81	SAT1 SAR 9/03	2.06	SV3	20100312	individual	2
SAT1	VNT	SAT1 SAR 9/81	SAT1 SAR 9/03	2.56	SV3	20100312	individual	3
SAT1	VNT	SAT1 SAR 9/81	SAT1 SAR 9/03	2.76	SV3	20100312	individual	4
SAT1	VNT	SAT1 SAR 9/81	SAT1 SAR 9/03	2.36	SV3	20100312	individual	5
SAT1	VNT	SAT1 BOT 1/06	SAT1 SAR 9/03	2.06	SV3	20100618	individual	1
SAT1	VNT	SAT1 BOT 1/06	SAT1 SAR 9/03	1.86	SV3	20100618	individual	2
SAT1	VNT	SAT1 BOT 1/06	SAT1 SAR 9/03	1.45	SV3	20100618	individual	3
SAT1	VNT	SAT1 BOT 1/06	SAT1 SAR 9/03	2.76	SV3	20100618	individual	4
SAT1	VNT	SAT1 BOT 1/06	SAT1 SAR 9/03	2.26	SV3	20100618	individual	5
SAT1	VNT	SAT1 KNP 196/91	SAT1 SAR 9/03	2.56	SV3	20100618	individual	1
SAT1	VNT	SAT1 KNP 196/91	SAT1 SAR 9/03	2.06	SV3	20100618	individual	2
SAT1	VNT	SAT1 KNP 196/91	SAT1 SAR 9/03	2.16	SV3	20100618	individual	3
SAT1	VNT	SAT1 KNP 196/91	SAT1 SAR 9/03	2.56	SV3	20100618	individual	4
SAT1	VNT	SAT1 KNP 196/91	SAT1 SAR 9/03	2.76	SV3	20100618	individual	5
SAT1	VNT	SAT1 ZAM 1/06	SAT1 SAR 9/03	1.65	SV3	20100618	individual	1
SAT1	VNT	SAT1 ZAM 1/06	SAT1 SAR 9/03	1.76	SV3	20100618	individual	2
SAT1	VNT	SAT1 ZAM 1/06	SAT1 SAR 9/03	2.26	SV3	20100618	individual	3
SAT1	VNT	SAT1 ZAM 1/06	SAT1 SAR 9/03	1.95	SV3	20100618	individual	4
SAT1	VNT	SAT1 ZAM 1/06	SAT1 SAR 9/03	2.26	SV3	20100618	individual	5
SAT1	VNT	SAT1 SAR 9/81	SAT1 SAR 9/03	2.26	SV3	20100618	individual	1
SAT1	VNT	SAT1 SAR 9/81	SAT1 SAR 9/03	2.06	SV3	20100618	individual	2
SAT1	VNT	SAT1 SAR 9/81	SAT1 SAR 9/03	1.86	SV3	20100618	individual	3
SAT1	VNT	SAT1 SAR 9/81	SAT1 SAR 9/03	2.16	SV3	20100618	individual	4
SAT1	VNT	SAT1 SAR 9/81	SAT1 SAR 9/03	2.46	SV3	20100618	individual	5
SAT1	VNT	SAT1 BOT 1/06	SAT1 SAR 33/00	2.55	SV1	20100607	individual	1
SAT1	VNT	SAT1 BOT 1/06	SAT1 SAR 33/00	2.49	SV1	20100607	individual	2
SAT1	VNT	SAT1 BOT 1/06	SAT1 SAR 33/00	1.82	SV1	20100607	individual	3
SAT1	VNT	SAT1 BOT 1/06	SAT1 SAR 33/00	2.59	SV1	20100607	individual	4
SAT1	VNT	SAT1 BOT 1/06	SAT1 SAR 33/00	2.63	SV1	20100607	individual	5
SAT1	VNT	SAT1 KNP 196/91	SAT1 SAR 33/00	2.06	SV1	20100607	individual	1
SAT1	VNT	SAT1 KNP 196/91	SAT1 SAR 33/00	2.23	SV1	20100607	individual	2
SAT1	VNT	SAT1 KNP 196/91	SAT1 SAR 33/00	2.33	SV1	20100607	individual	3
SAT1	VNT	SAT1 KNP 196/91	SAT1 SAR 33/00	2.72	SV1	20100607	individual	4
SAT1	VNT	SAT1 KNP 196/91	SAT1 SAR 33/00	2.39	SV1	20100607	individual	5
SAT1	VNT	SAT1 ZAM 1/06	SAT1 SAR 33/00	1.65	SV1	20100607	individual	1
SAT1	VNT	SAT1 ZAM 1/06	SAT1 SAR 33/00	1.54	SV1	20100607	individual	2
SAT1	VNT	SAT1 ZAM 1/06	SAT1 SAR 33/00	2.14	SV1	20100607	individual	3
SAT1	VNT	SAT1 ZAM 1/06	SAT1 SAR 33/00	2.58	SV1	20100607	individual	4
SAT1	VNT	SAT1 ZAM 1/06	SAT1 SAR 33/00	2.29	SV1	20100607	individual	5
SAT1	VNT	SAT1 SAR 9/81	SAT1 SAR 33/00	2.45	SV1	20100607	individual	1
SAT1	VNT	SAT1 SAR 9/81	SAT1 SAR 33/00	1.8	SV1	20100607	individual	2
SAT1	VNT	SAT1 SAR 9/81	SAT1 SAR 33/00	2.41	SV1	20100607	individual	3
SAT1	VNT	SAT1 SAR 9/81	SAT1 SAR 33/00	1.86	SV1	20100607	individual	4
SAT1	VNT	SAT1 SAR 9/81	SAT1 SAR 33/00	2.59	SV1	20100607	individual	5
SAT1	VNT	SAT1 BOT 1/06	SAT1 SAR 33/00	2.68	SV2	20100607	individual	1
SAT1	VNT	SAT1 BOT 1/06	SAT1 SAR 33/00	2.84	SV2	20100607	individual	2
SAT1	VNT	SAT1 BOT 1/06	SAT1 SAR 33/00	2.23	SV2	20100607	individual	3
SAT1	VNT	SAT1 BOT 1/06	SAT1 SAR 33/00	3.11	SV2	20100607	individual	4
SAT1	VNT	SAT1 BOT 1/06	SAT1 SAR 33/00	2.78	SV2	20100607	individual	5
SAT1	VNT	SAT1 KNP 196/91	SAT1 SAR 33/00	2.66	SV2	20100607	individual	1
SAT1	VNT	SAT1 KNP 196/91	SAT1 SAR 33/00	2.58	SV2	20100607	individual	2
SAT1	VNT	SAT1 KNP 196/91	SAT1 SAR 33/00	2.53	SV2	20100607	individual	3
SAT1	VNT	SAT1 KNP 196/91	SAT1 SAR 33/00	3.14	SV2	20100607	individual	4
SAT1	VNT	SAT1 KNP 196/91	SAT1 SAR 33/00	2.84	SV2	20100607	individual	5
SAT1	VNT	SAT1 ZAM 1/06	SAT1 SAR 33/00	2.03	SV2	20100607	individual	1
SAT1	VNT	SAT1 ZAM 1/06	SAT1 SAR 33/00	2.31	SV2	20100607	individual	2
SAT1	VNT	SAT1 ZAM 1/06	SAT1 SAR 33/00	2.63	SV2	20100607	individual	3
SAT1	VNT	SAT1 ZAM 1/06	SAT1 SAR 33/00	3.07	SV2	20100607	individual	4
SAT1	VNT	SAT1 ZAM 1/06	SAT1 SAR 33/00	2.66	SV2	20100607	individual	5
SAT1	VNT	SAT1 SAR 9/81	SAT1 SAR 33/00	3.04	SV2	20100607	individual	1
SAT1	VNT	SAT1 SAR 9/81	SAT1 SAR 33/00	2.39	SV2	20100607	individual	2
SAT1	VNT	SAT1 SAR 9/81	SAT1 SAR 33/00	2.48	SV2	20100607	individual	3
SAT1	VNT	SAT1 SAR 9/81	SAT1 SAR 33/00	2.54	SV2	20100607	individual	4
SAT1	VNT	SAT1 SAR 9/81	SAT1 SAR 33/00	2.84	SV2	20100607	individual	5
SAT1	VNT	SAT1 BOT 1/06	SAT1 SAR 33/00	2.56	SV3	20100719	individual	1
SAT1	VNT	SAT1 BOT 1/06	SAT1 SAR 33/00	2.36	SV3	20100719	individual	2
SAT1	VNT	SAT1 BOT 1/06	SAT1 SAR 33/00	1.36	SV3	20100719	individual	3
SAT1	VNT	SAT1 BOT 1/06	SAT1 SAR 33/00	2.76	SV3	20100719	individual	4
SAT1	VNT	SAT1 BOT 1/06	SAT1 SAR 33/00	2.56	SV3	20100719	individual	5
SAT1	VNT	SAT1 KNP 196/91	SAT1 SAR 33/00	2.26	SV3	20100719	individual	1
SAT1	VNT	SAT1 KNP 196/91	SAT1 SAR 33/00	1.95	SV3	20100719	individual	2
SAT1	VNT	SAT1 KNP 196/91	SAT1 SAR 33/00	2.06	SV3	20100719	individual	3
SAT1	VNT	SAT1 KNP 196/91	SAT1 SAR 33/00	2.56	SV3	20100719	individual	4
SAT1	VNT	SAT1 KNP 196/91	SAT1 SAR 33/00	2.56	SV3	20100719	individual	5
SAT1	VNT	SAT1 ZAM 1/06	SAT1 SAR 33/00	2.16	SV3	20100719	individual	1
SAT1	VNT	SAT1 ZAM 1/06	SAT1 SAR 33/00	2.16	SV3	20100719	individual	2
SAT1	VNT	SAT1 ZAM 1/06	SAT1 SAR 33/00	1.95	SV3	20100719	individual	3
SAT1	VNT	SAT1 ZAM 1/06	SAT1 SAR 33/00	2.66	SV3	20100719	individual	4
SAT1	VNT	SAT1 ZAM 1/06	SAT1 SAR 33/00	1.95	SV3	20100719	individual	5
SAT1	VNT	SAT1 SAR 9/81	SAT1 SAR 33/00	2.46	SV3	20100719	individual	1
SAT1	VNT	SAT1 SAR 9/81	SAT1 SAR 33/00	2.26	SV3	20100719	individual	2
SAT1	VNT	SAT1 SAR 9/81	SAT1 SAR 33/00	2.16	SV3	20100719	individual	3
SAT1	VNT	SAT1 SAR 9/81	SAT1 SAR 33/00	1.95	SV3	20100719	individual	4
SAT1	VNT	SAT1 SAR 9/81	SAT1 SAR 33/00	2.76	SV3	20100719	individual	5
SAT1	VNT	SAT1 BOT 1/06	SAT1 KNP 11/03	1.76	SV1	20110228	individual	1
SAT1	VNT	SAT1 BOT 1/06	SAT1 KNP 11/03	1.95	SV1	20110228	individual	2
SAT1	VNT	SAT1 BOT 1/06	SAT1 KNP 11/03	1.95	SV1	20110228	individual	3
SAT1	VNT	SAT1 BOT 1/06	SAT1 KNP 11/03	2.56	SV1	20110228	individual	4
SAT1	VNT	SAT1 BOT 1/06	SAT1 KNP 11/03	2.06	SV1	20110228	individual	5
SAT1	VNT	SAT1 KNP 196/91	SAT1 KNP 11/03	1.95	SV1	20110228	individual	1
SAT1	VNT	SAT1 KNP 196/91	SAT1 KNP 11/03	1.65	SV1	20110228	individual	2
SAT1	VNT	SAT1 KNP 196/91	SAT1 KNP 11/03	2.06	SV1	20110228	individual	3
SAT1	VNT	SAT1 KNP 196/91	SAT1 KNP 11/03	2.26	SV1	20110228	individual	4
SAT1	VNT	SAT1 KNP 196/91	SAT1 KNP 11/03	2.26	SV1	20110228	individual	5
SAT1	VNT	SAT1 ZAM 1/06	SAT1 KNP 11/03	1.86	SV1	20110228	individual	1
SAT1	VNT	SAT1 ZAM 1/06	SAT1 KNP 11/03	1.95	SV1	20110228	individual	2
SAT1	VNT	SAT1 ZAM 1/06	SAT1 KNP 11/03	1.86	SV1	20110228	individual	3
SAT1	VNT	SAT1 ZAM 1/06	SAT1 KNP 11/03	1.76	SV1	20110228	individual	4
SAT1	VNT	SAT1 ZAM 1/06	SAT1 KNP 11/03	1.76	SV1	20110228	individual	5
SAT1	VNT	SAT1 SAR 9/81	SAT1 KNP 11/03	2.56	SV1	20110228	individual	1
SAT1	VNT	SAT1 SAR 9/81	SAT1 KNP 11/03	1.76	SV1	20110228	individual	2
SAT1	VNT	SAT1 SAR 9/81	SAT1 KNP 11/03	1.76	SV1	20110228	individual	3
SAT1	VNT	SAT1 SAR 9/81	SAT1 KNP 11/03	2.26	SV1	20110228	individual	4
SAT1	VNT	SAT1 SAR 9/81	SAT1 KNP 11/03	1.76	SV1	20110228	individual	5
SAT1	VNT	SAT1 BOT 1/06	SAT1 KNP 11/03	1.85	SV2	20110307	individual	1
SAT1	VNT	SAT1 BOT 1/06	SAT1 KNP 11/03	2.03	SV2	20110307	individual	2
SAT1	VNT	SAT1 BOT 1/06	SAT1 KNP 11/03	1.73	SV2	20110307	individual	3
SAT1	VNT	SAT1 BOT 1/06	SAT1 KNP 11/03	2.28	SV2	20110307	individual	4
SAT1	VNT	SAT1 BOT 1/06	SAT1 KNP 11/03	2.38	SV2	20110307	individual	5
SAT1	VNT	SAT1 KNP 196/91	SAT1 KNP 11/03	2.19	SV2	20110307	individual	1
SAT1	VNT	SAT1 KNP 196/91	SAT1 KNP 11/03	2.06	SV2	20110307	individual	2
SAT1	VNT	SAT1 KNP 196/91	SAT1 KNP 11/03	2.1	SV2	20110307	individual	3
SAT1	VNT	SAT1 KNP 196/91	SAT1 KNP 11/03	1.23	SV2	20110307	individual	4
SAT1	VNT	SAT1 KNP 196/91	SAT1 KNP 11/03	1.71	SV2	20110307	individual	5
SAT1	VNT	SAT1 ZAM 1/06	SAT1 KNP 11/03	1.41	SV2	20110307	individual	1
SAT1	VNT	SAT1 ZAM 1/06	SAT1 KNP 11/03	1.55	SV2	20110307	individual	2
SAT1	VNT	SAT1 ZAM 1/06	SAT1 KNP 11/03	1.55	SV2	20110307	individual	3
SAT1	VNT	SAT1 ZAM 1/06	SAT1 KNP 11/03	1.9	SV2	20110307	individual	4
SAT1	VNT	SAT1 ZAM 1/06	SAT1 KNP 11/03	1.41	SV2	20110307	individual	5
SAT1	VNT	SAT1 SAR 9/81	SAT1 KNP 11/03	1.54	SV2	20110307	individual	1
SAT1	VNT	SAT1 SAR 9/81	SAT1 KNP 11/03	1.73	SV2	20110307	individual	2
SAT1	VNT	SAT1 SAR 9/81	SAT1 KNP 11/03	1.78	SV2	20110307	individual	3
SAT1	VNT	SAT1 SAR 9/81	SAT1 KNP 11/03	1.68	SV2	20110307	individual	4
SAT1	VNT	SAT1 SAR 9/81	SAT1 KNP 11/03	1.33	SV2	20110307	individual	5
SAT1	VNT	SAT1 BOT 1/06	SAT1 KNP 11/03	2.26	SV3	20100312	individual	1
SAT1	VNT	SAT1 BOT 1/06	SAT1 KNP 11/03	1.36	SV3	20100312	individual	2
SAT1	VNT	SAT1 BOT 1/06	SAT1 KNP 11/03	1.65	SV3	20100312	individual	3
SAT1	VNT	SAT1 BOT 1/06	SAT1 KNP 11/03	2.06	SV3	20100312	individual	4
SAT1	VNT	SAT1 BOT 1/06	SAT1 KNP 11/03	2.36	SV3	20100312	individual	5
SAT1	VNT	SAT1 KNP 196/91	SAT1 KNP 11/03	1.45	SV3	20100312	individual	1
SAT1	VNT	SAT1 KNP 196/91	SAT1 KNP 11/03	2.06	SV3	20100312	individual	2
SAT1	VNT	SAT1 KNP 196/91	SAT1 KNP 11/03	2.16	SV3	20100312	individual	3
SAT1	VNT	SAT1 KNP 196/91	SAT1 KNP 11/03	1.86	SV3	20100312	individual	4
SAT1	VNT	SAT1 KNP 196/91	SAT1 KNP 11/03	1.95	SV3	20100312	individual	5
SAT1	VNT	SAT1 ZAM 1/06	SAT1 KNP 11/03	2.06	SV3	20100312	individual	1
SAT1	VNT	SAT1 ZAM 1/06	SAT1 KNP 11/03	1.65	SV3	20100312	individual	2
SAT1	VNT	SAT1 ZAM 1/06	SAT1 KNP 11/03	1.56	SV3	20100312	individual	3
SAT1	VNT	SAT1 ZAM 1/06	SAT1 KNP 11/03	1.86	SV3	20100312	individual	4
SAT1	VNT	SAT1 ZAM 1/06	SAT1 KNP 11/03	1.76	SV3	20100312	individual	5
SAT1	VNT	SAT1 SAR 9/81	SAT1 KNP 11/03	1.76	SV3	20100312	individual	1
SAT1	VNT	SAT1 SAR 9/81	SAT1 KNP 11/03	2.46	SV3	20100312	individual	2
SAT1	VNT	SAT1 SAR 9/81	SAT1 KNP 11/03	2.46	SV3	20100312	individual	3
SAT1	VNT	SAT1 SAR 9/81	SAT1 KNP 11/03	1.45	SV3	20100312	individual	4
SAT1	VNT	SAT1 SAR 9/81	SAT1 KNP 11/03	1.76	SV3	20100312	individual	5
SAT1	VNT	SAT1 BOT 1/06	SAT1 KNP 11/03	2.16	SV3	20100618	individual	1
SAT1	VNT	SAT1 BOT 1/06	SAT1 KNP 11/03	2.26	SV3	20100618	individual	2
SAT1	VNT	SAT1 BOT 1/06	SAT1 KNP 11/03	1.26	SV3	20100618	individual	3
SAT1	VNT	SAT1 BOT 1/06	SAT1 KNP 11/03	2.36	SV3	20100618	individual	4
SAT1	VNT	SAT1 BOT 1/06	SAT1 KNP 11/03	2.06	SV3	20100618	individual	5
SAT1	VNT	SAT1 KNP 196/91	SAT1 KNP 11/03	2.46	SV3	20100618	individual	1
SAT1	VNT	SAT1 KNP 196/91	SAT1 KNP 11/03	1.65	SV3	20100618	individual	2
SAT1	VNT	SAT1 KNP 196/91	SAT1 KNP 11/03	2.16	SV3	20100618	individual	3
SAT1	VNT	SAT1 KNP 196/91	SAT1 KNP 11/03	2.26	SV3	20100618	individual	4
SAT1	VNT	SAT1 KNP 196/91	SAT1 KNP 11/03	2.36	SV3	20100618	individual	5
SAT1	VNT	SAT1 ZAM 1/06	SAT1 KNP 11/03	1.86	SV3	20100618	individual	1
SAT1	VNT	SAT1 ZAM 1/06	SAT1 KNP 11/03	1.95	SV3	20100618	individual	2
SAT1	VNT	SAT1 ZAM 1/06	SAT1 KNP 11/03	2.36	SV3	20100618	individual	3
SAT1	VNT	SAT1 ZAM 1/06	SAT1 KNP 11/03	1.95	SV3	20100618	individual	4
SAT1	VNT	SAT1 ZAM 1/06	SAT1 KNP 11/03	1.86	SV3	20100618	individual	5
SAT1	VNT	SAT1 SAR 9/81	SAT1 KNP 11/03	2.26	SV3	20100618	individual	1
SAT1	VNT	SAT1 SAR 9/81	SAT1 KNP 11/03	1.95	SV3	20100618	individual	2
SAT1	VNT	SAT1 SAR 9/81	SAT1 KNP 11/03	2.06	SV3	20100618	individual	3
SAT1	VNT	SAT1 SAR 9/81	SAT1 KNP 11/03	2.16	SV3	20100618	individual	4
SAT1	VNT	SAT1 SAR 9/81	SAT1 KNP 11/03	2.56	SV3	20100618	individual	5
SAT1	VNT	SAT1 BOT 1/06	SAT1 SAR 2/09	2.37	SV1	20100604	individual	1
SAT1	VNT	SAT1 BOT 1/06	SAT1 SAR 2/09	2.45	SV1	20100604	individual	2
SAT1	VNT	SAT1 BOT 1/06	SAT1 SAR 2/09	1.98	SV1	20100604	individual	3
SAT1	VNT	SAT1 BOT 1/06	SAT1 SAR 2/09	3.01	SV1	20100604	individual	4
SAT1	VNT	SAT1 BOT 1/06	SAT1 SAR 2/09	2.46	SV1	20100604	individual	5
SAT1	VNT	SAT1 KNP 196/91	SAT1 SAR 2/09	2.84	SV1	20100604	individual	1
SAT1	VNT	SAT1 KNP 196/91	SAT1 SAR 2/09	2.43	SV1	20100604	individual	2
SAT1	VNT	SAT1 KNP 196/91	SAT1 SAR 2/09	2.03	SV1	20100604	individual	3
SAT1	VNT	SAT1 KNP 196/91	SAT1 SAR 2/09	2.71	SV1	20100604	individual	4
SAT1	VNT	SAT1 KNP 196/91	SAT1 SAR 2/09	2.73	SV1	20100604	individual	5
SAT1	VNT	SAT1 ZAM 1/06	SAT1 SAR 2/09	1.88	SV1	20100604	individual	1
SAT1	VNT	SAT1 ZAM 1/06	SAT1 SAR 2/09	2.37	SV1	20100604	individual	2
SAT1	VNT	SAT1 ZAM 1/06	SAT1 SAR 2/09	2.41	SV1	20100604	individual	3
SAT1	VNT	SAT1 ZAM 1/06	SAT1 SAR 2/09	2.33	SV1	20100604	individual	4
SAT1	VNT	SAT1 ZAM 1/06	SAT1 SAR 2/09	2.3	SV1	20100604	individual	5
SAT1	VNT	SAT1 SAR 9/81	SAT1 SAR 2/09	2.6	SV1	20100604	individual	1
SAT1	VNT	SAT1 SAR 9/81	SAT1 SAR 2/09	2.42	SV1	20100604	individual	2
SAT1	VNT	SAT1 SAR 9/81	SAT1 SAR 2/09	2.84	SV1	20100604	individual	3
SAT1	VNT	SAT1 SAR 9/81	SAT1 SAR 2/09	2.76	SV1	20100604	individual	4
SAT1	VNT	SAT1 SAR 9/81	SAT1 SAR 2/09	3.02	SV1	20100604	individual	5
SAT1	VNT	SAT1 BOT 1/06	SAT1 SAR 2/09	2.59	SV1	20100505	individual	1
SAT1	VNT	SAT1 BOT 1/06	SAT1 SAR 2/09	2.76	SV1	20100505	individual	2
SAT1	VNT	SAT1 BOT 1/06	SAT1 SAR 2/09	2.56	SV1	20100505	individual	3
SAT1	VNT	SAT1 BOT 1/06	SAT1 SAR 2/09	3.32	SV1	20100505	individual	4
SAT1	VNT	SAT1 BOT 1/06	SAT1 SAR 2/09	2.99	SV1	20100505	individual	5
SAT1	VNT	SAT1 KNP 196/91	SAT1 SAR 2/09	2.72	SV1	20100505	individual	1
SAT1	VNT	SAT1 KNP 196/91	SAT1 SAR 2/09	2.93	SV1	20100505	individual	2
SAT1	VNT	SAT1 KNP 196/91	SAT1 SAR 2/09	2.56	SV1	20100505	individual	3
SAT1	VNT	SAT1 KNP 196/91	SAT1 SAR 2/09	3	SV1	20100505	individual	4
SAT1	VNT	SAT1 KNP 196/91	SAT1 SAR 2/09	3	SV1	20100505	individual	5
SAT1	VNT	SAT1 ZAM 1/06	SAT1 SAR 2/09	2.96	SV1	20100505	individual	1
SAT1	VNT	SAT1 ZAM 1/06	SAT1 SAR 2/09	2.82	SV1	20100505	individual	2
SAT1	VNT	SAT1 ZAM 1/06	SAT1 SAR 2/09	2.84	SV1	20100505	individual	3
SAT1	VNT	SAT1 ZAM 1/06	SAT1 SAR 2/09	2.97	SV1	20100505	individual	4
SAT1	VNT	SAT1 ZAM 1/06	SAT1 SAR 2/09	2.72	SV1	20100505	individual	5
SAT1	VNT	SAT1 SAR 9/81	SAT1 SAR 2/09	2.97	SV1	20100505	individual	1
SAT1	VNT	SAT1 SAR 9/81	SAT1 SAR 2/09	2.36	SV1	20100505	individual	2
SAT1	VNT	SAT1 SAR 9/81	SAT1 SAR 2/09	3.06	SV1	20100505	individual	3
SAT1	VNT	SAT1 SAR 9/81	SAT1 SAR 2/09	2.89	SV1	20100505	individual	4
SAT1	VNT	SAT1 SAR 9/81	SAT1 SAR 2/09	3.38	SV1	20100505	individual	5
SAT1	VNT	SAT1 BOT 1/06	SAT1 SAR 2/09	2.59	SV2	20100604	individual	1
SAT1	VNT	SAT1 BOT 1/06	SAT1 SAR 2/09	2.33	SV2	20100604	individual	2
SAT1	VNT	SAT1 BOT 1/06	SAT1 SAR 2/09	2.21	SV2	20100604	individual	3
SAT1	VNT	SAT1 BOT 1/06	SAT1 SAR 2/09	3.05	SV2	20100604	individual	4
SAT1	VNT	SAT1 BOT 1/06	SAT1 SAR 2/09	2.37	SV2	20100604	individual	5
SAT1	VNT	SAT1 KNP 196/91	SAT1 SAR 2/09	2.9	SV2	20100604	individual	1
SAT1	VNT	SAT1 KNP 196/91	SAT1 SAR 2/09	2.65	SV2	20100604	individual	2
SAT1	VNT	SAT1 KNP 196/91	SAT1 SAR 2/09	2.17	SV2	20100604	individual	3
SAT1	VNT	SAT1 KNP 196/91	SAT1 SAR 2/09	2.52	SV2	20100604	individual	4
SAT1	VNT	SAT1 KNP 196/91	SAT1 SAR 2/09	2.83	SV2	20100604	individual	5
SAT1	VNT	SAT1 ZAM 1/06	SAT1 SAR 2/09	1.82	SV2	20100604	individual	1
SAT1	VNT	SAT1 ZAM 1/06	SAT1 SAR 2/09	2.39	SV2	20100604	individual	2
SAT1	VNT	SAT1 ZAM 1/06	SAT1 SAR 2/09	2.67	SV2	20100604	individual	3
SAT1	VNT	SAT1 ZAM 1/06	SAT1 SAR 2/09	2.59	SV2	20100604	individual	4
SAT1	VNT	SAT1 ZAM 1/06	SAT1 SAR 2/09	2.58	SV2	20100604	individual	5
SAT1	VNT	SAT1 SAR 9/81	SAT1 SAR 2/09	2.47	SV2	20100604	individual	1
SAT1	VNT	SAT1 SAR 9/81	SAT1 SAR 2/09	2.09	SV2	20100604	individual	2
SAT1	VNT	SAT1 SAR 9/81	SAT1 SAR 2/09	2.35	SV2	20100604	individual	3
SAT1	VNT	SAT1 SAR 9/81	SAT1 SAR 2/09	2.6	SV2	20100604	individual	4
SAT1	VNT	SAT1 SAR 9/81	SAT1 SAR 2/09	2.63	SV2	20100604	individual	5
SAT1	VNT	SAT1 BOT 1/06	SAT1 SAR 2/09	2.36	SV2	20100528	individual	1
SAT1	VNT	SAT1 BOT 1/06	SAT1 SAR 2/09	2.56	SV2	20100528	individual	2
SAT1	VNT	SAT1 BOT 1/06	SAT1 SAR 2/09	1.76	SV2	20100528	individual	3
SAT1	VNT	SAT1 BOT 1/06	SAT1 SAR 2/09	2.46	SV2	20100528	individual	4
SAT1	VNT	SAT1 BOT 1/06	SAT1 SAR 2/09	2.86	SV2	20100528	individual	5
SAT1	VNT	SAT1 KNP 196/91	SAT1 SAR 2/09	2.76	SV2	20100528	individual	1
SAT1	VNT	SAT1 KNP 196/91	SAT1 SAR 2/09	2.56	SV2	20100528	individual	2
SAT1	VNT	SAT1 KNP 196/91	SAT1 SAR 2/09	2.06	SV2	20100528	individual	3
SAT1	VNT	SAT1 KNP 196/91	SAT1 SAR 2/09	2.86	SV2	20100528	individual	4
SAT1	VNT	SAT1 KNP 196/91	SAT1 SAR 2/09	2.96	SV2	20100528	individual	5
SAT1	VNT	SAT1 ZAM 1/06	SAT1 SAR 2/09	1.86	SV2	20100528	individual	1
SAT1	VNT	SAT1 ZAM 1/06	SAT1 SAR 2/09	2.46	SV2	20100528	individual	2
SAT1	VNT	SAT1 ZAM 1/06	SAT1 SAR 2/09	2.66	SV2	20100528	individual	3
SAT1	VNT	SAT1 ZAM 1/06	SAT1 SAR 2/09	2.56	SV2	20100528	individual	4
SAT1	VNT	SAT1 ZAM 1/06	SAT1 SAR 2/09	2.06	SV2	20100528	individual	5
SAT1	VNT	SAT1 SAR 9/81	SAT1 SAR 2/09	2.76	SV2	20100528	individual	1
SAT1	VNT	SAT1 SAR 9/81	SAT1 SAR 2/09	2.06	SV2	20100528	individual	2
SAT1	VNT	SAT1 SAR 9/81	SAT1 SAR 2/09	2.46	SV2	20100528	individual	3
SAT1	VNT	SAT1 SAR 9/81	SAT1 SAR 2/09	2.06	SV2	20100528	individual	4
SAT1	VNT	SAT1 SAR 9/81	SAT1 SAR 2/09	2.66	SV2	20100528	individual	5
SAT1	VNT	SAT1 BOT 1/06	SAT1 SAR 2/09	2.36	SV3	20100510	individual	1
SAT1	VNT	SAT1 BOT 1/06	SAT1 SAR 2/09	1.86	SV3	20100510	individual	2
SAT1	VNT	SAT1 BOT 1/06	SAT1 SAR 2/09	1.76	SV3	20100510	individual	3
SAT1	VNT	SAT1 BOT 1/06	SAT1 SAR 2/09	2.46	SV3	20100510	individual	4
SAT1	VNT	SAT1 BOT 1/06	SAT1 SAR 2/09	2.16	SV3	20100510	individual	5
SAT1	VNT	SAT1 KNP 196/91	SAT1 SAR 2/09	2.46	SV3	20100510	individual	1
SAT1	VNT	SAT1 KNP 196/91	SAT1 SAR 2/09	2.26	SV3	20100510	individual	2
SAT1	VNT	SAT1 KNP 196/91	SAT1 SAR 2/09	1.76	SV3	20100510	individual	3
SAT1	VNT	SAT1 KNP 196/91	SAT1 SAR 2/09	2.16	SV3	20100510	individual	4
SAT1	VNT	SAT1 KNP 196/91	SAT1 SAR 2/09	2.26	SV3	20100510	individual	5
SAT1	VNT	SAT1 ZAM 1/06	SAT1 SAR 2/09	2.16	SV3	20100510	individual	1
SAT1	VNT	SAT1 ZAM 1/06	SAT1 SAR 2/09	1.95	SV3	20100510	individual	2
SAT1	VNT	SAT1 ZAM 1/06	SAT1 SAR 2/09	2.06	SV3	20100510	individual	3
SAT1	VNT	SAT1 ZAM 1/06	SAT1 SAR 2/09	1.76	SV3	20100510	individual	4
SAT1	VNT	SAT1 ZAM 1/06	SAT1 SAR 2/09	1.95	SV3	20100510	individual	5
SAT1	VNT	SAT1 SAR 9/81	SAT1 SAR 2/09	2.26	SV3	20100510	individual	1
SAT1	VNT	SAT1 SAR 9/81	SAT1 SAR 2/09	1.95	SV3	20100510	individual	2
SAT1	VNT	SAT1 SAR 9/81	SAT1 SAR 2/09	2.16	SV3	20100510	individual	3
SAT1	VNT	SAT1 SAR 9/81	SAT1 SAR 2/09	2.16	SV3	20100510	individual	4
SAT1	VNT	SAT1 SAR 9/81	SAT1 SAR 2/09	2.46	SV3	20100510	individual	5
SAT1	VNT	SAT1 BOT 1/06	SAT1 SAR 2/09	1.86	SV3	20100727	individual	1
SAT1	VNT	SAT1 BOT 1/06	SAT1 SAR 2/09	1.86	SV3	20100727	individual	2
SAT1	VNT	SAT1 BOT 1/06	SAT1 SAR 2/09	1.56	SV3	20100727	individual	3
SAT1	VNT	SAT1 BOT 1/06	SAT1 SAR 2/09	2.06	SV3	20100727	individual	4
SAT1	VNT	SAT1 BOT 1/06	SAT1 SAR 2/09	1.65	SV3	20100727	individual	5
SAT1	VNT	SAT1 KNP 196/91	SAT1 SAR 2/09	1.86	SV3	20100727	individual	1
SAT1	VNT	SAT1 KNP 196/91	SAT1 SAR 2/09	2.26	SV3	20100727	individual	2
SAT1	VNT	SAT1 KNP 196/91	SAT1 SAR 2/09	2.06	SV3	20100727	individual	3
SAT1	VNT	SAT1 KNP 196/91	SAT1 SAR 2/09	1.95	SV3	20100727	individual	4
SAT1	VNT	SAT1 KNP 196/91	SAT1 SAR 2/09	2.36	SV3	20100727	individual	5
SAT1	VNT	SAT1 ZAM 1/06	SAT1 SAR 2/09	1.56	SV3	20100727	individual	1
SAT1	VNT	SAT1 ZAM 1/06	SAT1 SAR 2/09	1.86	SV3	20100727	individual	2
SAT1	VNT	SAT1 ZAM 1/06	SAT1 SAR 2/09	1.45	SV3	20100727	individual	3
SAT1	VNT	SAT1 ZAM 1/06	SAT1 SAR 2/09	2.06	SV3	20100727	individual	4
SAT1	VNT	SAT1 ZAM 1/06	SAT1 SAR 2/09	1.65	SV3	20100727	individual	5
SAT1	VNT	SAT1 SAR 9/81	SAT1 SAR 2/09	2.26	SV3	20100727	individual	1
SAT1	VNT	SAT1 SAR 9/81	SAT1 SAR 2/09	1.45	SV3	20100727	individual	2
SAT1	VNT	SAT1 SAR 9/81	SAT1 SAR 2/09	2.26	SV3	20100727	individual	3
SAT1	VNT	SAT1 SAR 9/81	SAT1 SAR 2/09	1.86	SV3	20100727	individual	4
SAT1	VNT	SAT1 SAR 9/81	SAT1 SAR 2/09	2.06	SV3	20100727	individual	5
SAT1	VNT	SAT1 BOT 1/06	SAT1 KNP 196/91	2.36	SV1	20100528	individual	1
SAT1	VNT	SAT1 BOT 1/06	SAT1 KNP 196/91	2.46	SV1	20100528	individual	2
SAT1	VNT	SAT1 BOT 1/06	SAT1 KNP 196/91	1.65	SV1	20100528	individual	3
SAT1	VNT	SAT1 BOT 1/06	SAT1 KNP 196/91	3.46	SV1	20100528	individual	4
SAT1	VNT	SAT1 BOT 1/06	SAT1 KNP 196/91	2.96	SV1	20100528	individual	5
SAT1	VNT	SAT1 KNP 196/91	SAT1 KNP 196/91	3.16	SV1	20100528	individual	1
SAT1	VNT	SAT1 KNP 196/91	SAT1 KNP 196/91	2.86	SV1	20100528	individual	2
SAT1	VNT	SAT1 KNP 196/91	SAT1 KNP 196/91	2.36	SV1	20100528	individual	3
SAT1	VNT	SAT1 KNP 196/91	SAT1 KNP 196/91	2.76	SV1	20100528	individual	4
SAT1	VNT	SAT1 KNP 196/91	SAT1 KNP 196/91	3.16	SV1	20100528	individual	5
SAT1	VNT	SAT1 ZAM 1/06	SAT1 KNP 196/91	1.95	SV1	20100528	individual	1
SAT1	VNT	SAT1 ZAM 1/06	SAT1 KNP 196/91	2.16	SV1	20100528	individual	2
SAT1	VNT	SAT1 ZAM 1/06	SAT1 KNP 196/91	2.66	SV1	20100528	individual	3
SAT1	VNT	SAT1 ZAM 1/06	SAT1 KNP 196/91	2.36	SV1	20100528	individual	4
SAT1	VNT	SAT1 ZAM 1/06	SAT1 KNP 196/91	2.06	SV1	20100528	individual	5
SAT1	VNT	SAT1 SAR 9/81	SAT1 KNP 196/91	2.76	SV1	20100528	individual	1
SAT1	VNT	SAT1 SAR 9/81	SAT1 KNP 196/91	2.76	SV1	20100528	individual	2
SAT1	VNT	SAT1 SAR 9/81	SAT1 KNP 196/91	2.36	SV1	20100528	individual	3
SAT1	VNT	SAT1 SAR 9/81	SAT1 KNP 196/91	2.96	SV1	20100528	individual	4
SAT1	VNT	SAT1 SAR 9/81	SAT1 KNP 196/91	2.76	SV1	20100528	individual	5
SAT1	VNT	SAT1 BOT 1/06	SAT1 KNP 196/91	2.76	SV1	20100531	individual	1
SAT1	VNT	SAT1 BOT 1/06	SAT1 KNP 196/91	2.84	SV1	20100531	individual	2
SAT1	VNT	SAT1 BOT 1/06	SAT1 KNP 196/91	2.38	SV1	20100531	individual	3
SAT1	VNT	SAT1 BOT 1/06	SAT1 KNP 196/91	3.25	SV1	20100531	individual	4
SAT1	VNT	SAT1 BOT 1/06	SAT1 KNP 196/91	3.1	SV1	20100531	individual	5
SAT1	VNT	SAT1 KNP 196/91	SAT1 KNP 196/91	2.9	SV1	20100531	individual	1
SAT1	VNT	SAT1 KNP 196/91	SAT1 KNP 196/91	2.7	SV1	20100531	individual	2
SAT1	VNT	SAT1 KNP 196/91	SAT1 KNP 196/91	2.79	SV1	20100531	individual	3
SAT1	VNT	SAT1 KNP 196/91	SAT1 KNP 196/91	2.82	SV1	20100531	individual	4
SAT1	VNT	SAT1 KNP 196/91	SAT1 KNP 196/91	3.1	SV1	20100531	individual	5
SAT1	VNT	SAT1 ZAM 1/06	SAT1 KNP 196/91	2.18	SV1	20100531	individual	1
SAT1	VNT	SAT1 ZAM 1/06	SAT1 KNP 196/91	2.24	SV1	20100531	individual	2
SAT1	VNT	SAT1 ZAM 1/06	SAT1 KNP 196/91	2.66	SV1	20100531	individual	3
SAT1	VNT	SAT1 ZAM 1/06	SAT1 KNP 196/91	2.56	SV1	20100531	individual	4
SAT1	VNT	SAT1 ZAM 1/06	SAT1 KNP 196/91	2.24	SV1	20100531	individual	5
SAT1	VNT	SAT1 SAR 9/81	SAT1 KNP 196/91	3.1	SV1	20100531	individual	1
SAT1	VNT	SAT1 SAR 9/81	SAT1 KNP 196/91	2.52	SV1	20100531	individual	2
SAT1	VNT	SAT1 SAR 9/81	SAT1 KNP 196/91	2.69	SV1	20100531	individual	3
SAT1	VNT	SAT1 SAR 9/81	SAT1 KNP 196/91	2.6	SV1	20100531	individual	4
SAT1	VNT	SAT1 SAR 9/81	SAT1 KNP 196/91	2.86	SV1	20100531	individual	5
SAT1	VNT	SAT1 BOT 1/06	SAT1 KNP 196/91	2.18	SV2	20100614	individual	1
SAT1	VNT	SAT1 BOT 1/06	SAT1 KNP 196/91	2.42	SV2	20100614	individual	2
SAT1	VNT	SAT1 BOT 1/06	SAT1 KNP 196/91	1.93	SV2	20100614	individual	3
SAT1	VNT	SAT1 BOT 1/06	SAT1 KNP 196/91	2.56	SV2	20100614	individual	4
SAT1	VNT	SAT1 BOT 1/06	SAT1 KNP 196/91	2.57	SV2	20100614	individual	5
SAT1	VNT	SAT1 KNP 196/91	SAT1 KNP 196/91	2.7	SV2	20100614	individual	1
SAT1	VNT	SAT1 KNP 196/91	SAT1 KNP 196/91	2.18	SV2	20100614	individual	2
SAT1	VNT	SAT1 KNP 196/91	SAT1 KNP 196/91	2.18	SV2	20100614	individual	3
SAT1	VNT	SAT1 KNP 196/91	SAT1 KNP 196/91	2.52	SV2	20100614	individual	4
SAT1	VNT	SAT1 KNP 196/91	SAT1 KNP 196/91	2.68	SV2	20100614	individual	5
SAT1	VNT	SAT1 ZAM 1/06	SAT1 KNP 196/91	2.6	SV2	20100614	individual	1
SAT1	VNT	SAT1 ZAM 1/06	SAT1 KNP 196/91	2.03	SV2	20100614	individual	2
SAT1	VNT	SAT1 ZAM 1/06	SAT1 KNP 196/91	2.6	SV2	20100614	individual	3
SAT1	VNT	SAT1 ZAM 1/06	SAT1 KNP 196/91	2.2	SV2	20100614	individual	4
SAT1	VNT	SAT1 ZAM 1/06	SAT1 KNP 196/91	2.1	SV2	20100614	individual	5
SAT1	VNT	SAT1 SAR 9/81	SAT1 KNP 196/91	2.68	SV2	20100614	individual	1
SAT1	VNT	SAT1 SAR 9/81	SAT1 KNP 196/91	2.3	SV2	20100614	individual	2
SAT1	VNT	SAT1 SAR 9/81	SAT1 KNP 196/91	2.13	SV2	20100614	individual	3
SAT1	VNT	SAT1 SAR 9/81	SAT1 KNP 196/91	2.69	SV2	20100614	individual	4
SAT1	VNT	SAT1 SAR 9/81	SAT1 KNP 196/91	2.48	SV2	20100614	individual	5
SAT1	VNT	SAT1 BOT 1/06	SAT1 KNP 196/91	2.16	SV3	20100315	individual	1
SAT1	VNT	SAT1 BOT 1/06	SAT1 KNP 196/91	1.95	SV3	20100315	individual	2
SAT1	VNT	SAT1 BOT 1/06	SAT1 KNP 196/91	1.56	SV3	20100315	individual	3
SAT1	VNT	SAT1 BOT 1/06	SAT1 KNP 196/91	2.66	SV3	20100315	individual	4
SAT1	VNT	SAT1 BOT 1/06	SAT1 KNP 196/91	2.16	SV3	20100315	individual	5
SAT1	VNT	SAT1 KNP 196/91	SAT1 KNP 196/91	2.76	SV3	20100315	individual	1
SAT1	VNT	SAT1 KNP 196/91	SAT1 KNP 196/91	1.95	SV3	20100315	individual	2
SAT1	VNT	SAT1 KNP 196/91	SAT1 KNP 196/91	2.06	SV3	20100315	individual	3
SAT1	VNT	SAT1 KNP 196/91	SAT1 KNP 196/91	2.76	SV3	20100315	individual	4
SAT1	VNT	SAT1 KNP 196/91	SAT1 KNP 196/91	2.66	SV3	20100315	individual	5
SAT1	VNT	SAT1 ZAM 1/06	SAT1 KNP 196/91	1.36	SV3	20100315	individual	1
SAT1	VNT	SAT1 ZAM 1/06	SAT1 KNP 196/91	1.76	SV3	20100315	individual	2
SAT1	VNT	SAT1 ZAM 1/06	SAT1 KNP 196/91	2.06	SV3	20100315	individual	3
SAT1	VNT	SAT1 ZAM 1/06	SAT1 KNP 196/91	1.95	SV3	20100315	individual	4
SAT1	VNT	SAT1 ZAM 1/06	SAT1 KNP 196/91	1.95	SV3	20100315	individual	5
SAT1	VNT	SAT1 SAR 9/81	SAT1 KNP 196/91	2.06	SV3	20100315	individual	1
SAT1	VNT	SAT1 SAR 9/81	SAT1 KNP 196/91	1.76	SV3	20100315	individual	2
SAT1	VNT	SAT1 SAR 9/81	SAT1 KNP 196/91	1.95	SV3	20100315	individual	3
SAT1	VNT	SAT1 SAR 9/81	SAT1 KNP 196/91	2.26	SV3	20100315	individual	4
SAT1	VNT	SAT1 SAR 9/81	SAT1 KNP 196/91	2.56	SV3	20100315	individual	5
SAT1	VNT	SAT1 BOT 1/06	SAT1 KNP 196/91	2.06	SV3	20100419	individual	1
SAT1	VNT	SAT1 BOT 1/06	SAT1 KNP 196/91	2.46	SV3	20100419	individual	2
SAT1	VNT	SAT1 BOT 1/06	SAT1 KNP 196/91	2.06	SV3	20100419	individual	3
SAT1	VNT	SAT1 BOT 1/06	SAT1 KNP 196/91	2.36	SV3	20100419	individual	4
SAT1	VNT	SAT1 BOT 1/06	SAT1 KNP 196/91	2.46	SV3	20100419	individual	5
SAT1	VNT	SAT1 KNP 196/91	SAT1 KNP 196/91	2.76	SV3	20100419	individual	1
SAT1	VNT	SAT1 KNP 196/91	SAT1 KNP 196/91	2.46	SV3	20100419	individual	2
SAT1	VNT	SAT1 KNP 196/91	SAT1 KNP 196/91	2.26	SV3	20100419	individual	3
SAT1	VNT	SAT1 KNP 196/91	SAT1 KNP 196/91	2.76	SV3	20100419	individual	4
SAT1	VNT	SAT1 KNP 196/91	SAT1 KNP 196/91	3.26	SV3	20100419	individual	5
SAT1	VNT	SAT1 ZAM 1/06	SAT1 KNP 196/91	1.76	SV3	20100419	individual	1
SAT1	VNT	SAT1 ZAM 1/06	SAT1 KNP 196/91	1.86	SV3	20100419	individual	2
SAT1	VNT	SAT1 ZAM 1/06	SAT1 KNP 196/91	2.16	SV3	20100419	individual	3
SAT1	VNT	SAT1 ZAM 1/06	SAT1 KNP 196/91	2.16	SV3	20100419	individual	4
SAT1	VNT	SAT1 ZAM 1/06	SAT1 KNP 196/91	1.86	SV3	20100419	individual	5
SAT1	VNT	SAT1 SAR 9/81	SAT1 KNP 196/91	2.26	SV3	20100419	individual	1
SAT1	VNT	SAT1 SAR 9/81	SAT1 KNP 196/91	2.26	SV3	20100419	individual	2
SAT1	VNT	SAT1 SAR 9/81	SAT1 KNP 196/91	2.36	SV3	20100419	individual	3
SAT1	VNT	SAT1 SAR 9/81	SAT1 KNP 196/91	2.06	SV3	20100419	individual	4
SAT1	VNT	SAT1 SAR 9/81	SAT1 KNP 196/91	2.76	SV3	20100419	individual	5
SAT1	VNT	SAT1 BOT 1/06	SAT1 KNP 196/91	2.46	SV3	20100524	individual	1
SAT1	VNT	SAT1 BOT 1/06	SAT1 KNP 196/91	2.36	SV3	20100524	individual	2
SAT1	VNT	SAT1 BOT 1/06	SAT1 KNP 196/91	1.86	SV3	20100524	individual	3
SAT1	VNT	SAT1 BOT 1/06	SAT1 KNP 196/91	2.86	SV3	20100524	individual	4
SAT1	VNT	SAT1 BOT 1/06	SAT1 KNP 196/91	2.36	SV3	20100524	individual	5
SAT1	VNT	SAT1 KNP 196/91	SAT1 KNP 196/91	2.66	SV3	20100524	individual	1
SAT1	VNT	SAT1 KNP 196/91	SAT1 KNP 196/91	2.16	SV3	20100524	individual	2
SAT1	VNT	SAT1 KNP 196/91	SAT1 KNP 196/91	2.06	SV3	20100524	individual	3
SAT1	VNT	SAT1 KNP 196/91	SAT1 KNP 196/91	2.76	SV3	20100524	individual	4
SAT1	VNT	SAT1 KNP 196/91	SAT1 KNP 196/91	2.86	SV3	20100524	individual	5
SAT1	VNT	SAT1 ZAM 1/06	SAT1 KNP 196/91	1.76	SV3	20100524	individual	1
SAT1	VNT	SAT1 ZAM 1/06	SAT1 KNP 196/91	1.65	SV3	20100524	individual	2
SAT1	VNT	SAT1 ZAM 1/06	SAT1 KNP 196/91	2.36	SV3	20100524	individual	3
SAT1	VNT	SAT1 ZAM 1/06	SAT1 KNP 196/91	2.26	SV3	20100524	individual	4
SAT1	VNT	SAT1 ZAM 1/06	SAT1 KNP 196/91	1.95	SV3	20100524	individual	5
SAT1	VNT	SAT1 SAR 9/81	SAT1 KNP 196/91	2.76	SV3	20100524	individual	1
SAT1	VNT	SAT1 SAR 9/81	SAT1 KNP 196/91	2.56	SV3	20100524	individual	2
SAT1	VNT	SAT1 SAR 9/81	SAT1 KNP 196/91	2.26	SV3	20100524	individual	3
SAT1	VNT	SAT1 SAR 9/81	SAT1 KNP 196/91	2.26	SV3	20100524	individual	4
SAT1	VNT	SAT1 SAR 9/81	SAT1 KNP 196/91	2.56	SV3	20100524	individual	5
SAT1	VNT	SAT1 BOT 1/06	SAT1 BOT 2/98	2.26	SV1	20100611	individual	1
SAT1	VNT	SAT1 BOT 1/06	SAT1 BOT 2/98	2.06	SV1	20100611	individual	2
SAT1	VNT	SAT1 BOT 1/06	SAT1 BOT 2/98	1.75	SV1	20100611	individual	3
SAT1	VNT	SAT1 BOT 1/06	SAT1 BOT 2/98	2.7	SV1	20100611	individual	4
SAT1	VNT	SAT1 BOT 1/06	SAT1 BOT 2/98	2.28	SV1	20100611	individual	5
SAT1	VNT	SAT1 KNP 196/91	SAT1 BOT 2/98	2.18	SV1	20100611	individual	1
SAT1	VNT	SAT1 KNP 196/91	SAT1 BOT 2/98	2.39	SV1	20100611	individual	2
SAT1	VNT	SAT1 KNP 196/91	SAT1 BOT 2/98	1.89	SV1	20100611	individual	3
SAT1	VNT	SAT1 KNP 196/91	SAT1 BOT 2/98	1.86	SV1	20100611	individual	4
SAT1	VNT	SAT1 KNP 196/91	SAT1 BOT 2/98	2.38	SV1	20100611	individual	5
SAT1	VNT	SAT1 ZAM 1/06	SAT1 BOT 2/98	2.03	SV1	20100611	individual	1
SAT1	VNT	SAT1 ZAM 1/06	SAT1 BOT 2/98	1.94	SV1	20100611	individual	2
SAT1	VNT	SAT1 ZAM 1/06	SAT1 BOT 2/98	1.58	SV1	20100611	individual	3
SAT1	VNT	SAT1 ZAM 1/06	SAT1 BOT 2/98	1.71	SV1	20100611	individual	4
SAT1	VNT	SAT1 ZAM 1/06	SAT1 BOT 2/98	1.98	SV1	20100611	individual	5
SAT1	VNT	SAT1 SAR 9/81	SAT1 BOT 2/98	2.4	SV1	20100611	individual	1
SAT1	VNT	SAT1 SAR 9/81	SAT1 BOT 2/98	2.23	SV1	20100611	individual	2
SAT1	VNT	SAT1 SAR 9/81	SAT1 BOT 2/98	2.09	SV1	20100611	individual	3
SAT1	VNT	SAT1 SAR 9/81	SAT1 BOT 2/98	2.3	SV1	20100611	individual	4
SAT1	VNT	SAT1 SAR 9/81	SAT1 BOT 2/98	2.13	SV1	20100611	individual	5
SAT1	VNT	SAT1 BOT 1/06	SAT1 BOT 2/98	2.12	SV2	20100611	individual	1
SAT1	VNT	SAT1 BOT 1/06	SAT1 BOT 2/98	2.46	SV2	20100611	individual	2
SAT1	VNT	SAT1 BOT 1/06	SAT1 BOT 2/98	2.04	SV2	20100611	individual	3
SAT1	VNT	SAT1 BOT 1/06	SAT1 BOT 2/98	2.46	SV2	20100611	individual	4
SAT1	VNT	SAT1 BOT 1/06	SAT1 BOT 2/98	2.35	SV2	20100611	individual	5
SAT1	VNT	SAT1 KNP 196/91	SAT1 BOT 2/98	2.5	SV2	20100611	individual	1
SAT1	VNT	SAT1 KNP 196/91	SAT1 BOT 2/98	2.52	SV2	20100611	individual	2
SAT1	VNT	SAT1 KNP 196/91	SAT1 BOT 2/98	2.2	SV2	20100611	individual	3
SAT1	VNT	SAT1 KNP 196/91	SAT1 BOT 2/98	2.14	SV2	20100611	individual	4
SAT1	VNT	SAT1 KNP 196/91	SAT1 BOT 2/98	2.36	SV2	20100611	individual	5
SAT1	VNT	SAT1 ZAM 1/06	SAT1 BOT 2/98	2.25	SV2	20100611	individual	1
SAT1	VNT	SAT1 ZAM 1/06	SAT1 BOT 2/98	2.1	SV2	20100611	individual	2
SAT1	VNT	SAT1 ZAM 1/06	SAT1 BOT 2/98	2.32	SV2	20100611	individual	3
SAT1	VNT	SAT1 ZAM 1/06	SAT1 BOT 2/98	2.35	SV2	20100611	individual	4
SAT1	VNT	SAT1 ZAM 1/06	SAT1 BOT 2/98	2.06	SV2	20100611	individual	5
SAT1	VNT	SAT1 SAR 9/81	SAT1 BOT 2/98	2.7	SV2	20100611	individual	1
SAT1	VNT	SAT1 SAR 9/81	SAT1 BOT 2/98	2.3	SV2	20100611	individual	2
SAT1	VNT	SAT1 SAR 9/81	SAT1 BOT 2/98	2.2	SV2	20100611	individual	3
SAT1	VNT	SAT1 SAR 9/81	SAT1 BOT 2/98	2.4	SV2	20100611	individual	4
SAT1	VNT	SAT1 SAR 9/81	SAT1 BOT 2/98	2.6	SV2	20100611	individual	5
SAT1	VNT	SAT1 BOT 1/06	SAT1 BOT 2/98	2.06	SV3	20100510	individual	1
SAT1	VNT	SAT1 BOT 1/06	SAT1 BOT 2/98	1.95	SV3	20100510	individual	2
SAT1	VNT	SAT1 BOT 1/06	SAT1 BOT 2/98	1.86	SV3	20100510	individual	3
SAT1	VNT	SAT1 BOT 1/06	SAT1 BOT 2/98	2.66	SV3	20100510	individual	4
SAT1	VNT	SAT1 BOT 1/06	SAT1 BOT 2/98	2.16	SV3	20100510	individual	5
SAT1	VNT	SAT1 KNP 196/91	SAT1 BOT 2/98	2.46	SV3	20100510	individual	1
SAT1	VNT	SAT1 KNP 196/91	SAT1 BOT 2/98	1.86	SV3	20100510	individual	2
SAT1	VNT	SAT1 KNP 196/91	SAT1 BOT 2/98	1.86	SV3	20100510	individual	3
SAT1	VNT	SAT1 KNP 196/91	SAT1 BOT 2/98	1.86	SV3	20100510	individual	4
SAT1	VNT	SAT1 KNP 196/91	SAT1 BOT 2/98	2.06	SV3	20100510	individual	5
SAT1	VNT	SAT1 ZAM 1/06	SAT1 BOT 2/98	1.65	SV3	20100510	individual	1
SAT1	VNT	SAT1 ZAM 1/06	SAT1 BOT 2/98	1.76	SV3	20100510	individual	2
SAT1	VNT	SAT1 ZAM 1/06	SAT1 BOT 2/98	2.06	SV3	20100510	individual	3
SAT1	VNT	SAT1 ZAM 1/06	SAT1 BOT 2/98	1.65	SV3	20100510	individual	4
SAT1	VNT	SAT1 ZAM 1/06	SAT1 BOT 2/98	1.86	SV3	20100510	individual	5
SAT1	VNT	SAT1 SAR 9/81	SAT1 BOT 2/98	2.16	SV3	20100510	individual	1
SAT1	VNT	SAT1 SAR 9/81	SAT1 BOT 2/98	1.76	SV3	20100510	individual	2
SAT1	VNT	SAT1 SAR 9/81	SAT1 BOT 2/98	1.86	SV3	20100510	individual	3
SAT1	VNT	SAT1 SAR 9/81	SAT1 BOT 2/98	2.16	SV3	20100510	individual	4
SAT1	VNT	SAT1 SAR 9/81	SAT1 BOT 2/98	1.86	SV3	20100510	individual	5
SAT1	VNT	SAT1 BOT 1/06	SAT1 BOT 2/98	1.76	SV3	20100720	individual	1
SAT1	VNT	SAT1 BOT 1/06	SAT1 BOT 2/98	1.76	SV3	20100720	individual	2
SAT1	VNT	SAT1 BOT 1/06	SAT1 BOT 2/98	1.65	SV3	20100720	individual	3
SAT1	VNT	SAT1 BOT 1/06	SAT1 BOT 2/98	2.26	SV3	20100720	individual	4
SAT1	VNT	SAT1 BOT 1/06	SAT1 BOT 2/98	1.65	SV3	20100720	individual	5
SAT1	VNT	SAT1 KNP 196/91	SAT1 BOT 2/98	2.16	SV3	20100720	individual	1
SAT1	VNT	SAT1 KNP 196/91	SAT1 BOT 2/98	1.65	SV3	20100720	individual	2
SAT1	VNT	SAT1 KNP 196/91	SAT1 BOT 2/98	1.86	SV3	20100720	individual	3
SAT1	VNT	SAT1 KNP 196/91	SAT1 BOT 2/98	1.56	SV3	20100720	individual	4
SAT1	VNT	SAT1 KNP 196/91	SAT1 BOT 2/98	2.06	SV3	20100720	individual	5
SAT1	VNT	SAT1 ZAM 1/06	SAT1 BOT 2/98	1.65	SV3	20100720	individual	1
SAT1	VNT	SAT1 ZAM 1/06	SAT1 BOT 2/98	1.56	SV3	20100720	individual	2
SAT1	VNT	SAT1 ZAM 1/06	SAT1 BOT 2/98	1.95	SV3	20100720	individual	3
SAT1	VNT	SAT1 ZAM 1/06	SAT1 BOT 2/98	1.76	SV3	20100720	individual	4
SAT1	VNT	SAT1 ZAM 1/06	SAT1 BOT 2/98	1.76	SV3	20100720	individual	5
SAT1	VNT	SAT1 SAR 9/81	SAT1 BOT 2/98	2.26	SV3	20100720	individual	1
SAT1	VNT	SAT1 SAR 9/81	SAT1 BOT 2/98	2.06	SV3	20100720	individual	2
SAT1	VNT	SAT1 SAR 9/81	SAT1 BOT 2/98	1.76	SV3	20100720	individual	3
SAT1	VNT	SAT1 SAR 9/81	SAT1 BOT 2/98	2.16	SV3	20100720	individual	4
SAT1	VNT	SAT1 SAR 9/81	SAT1 BOT 2/98	2.06	SV3	20100720	individual	5
SAT1	VNT	SAT1 BOT 1/06	SAT1 BOT 1/06	2.46	SV1	20100614	individual	1
SAT1	VNT	SAT1 BOT 1/06	SAT1 BOT 1/06	2.36	SV1	20100614	individual	2
SAT1	VNT	SAT1 BOT 1/06	SAT1 BOT 1/06	2.06	SV1	20100614	individual	3
SAT1	VNT	SAT1 BOT 1/06	SAT1 BOT 1/06	2.36	SV1	20100614	individual	4
SAT1	VNT	SAT1 BOT 1/06	SAT1 BOT 1/06	2.06	SV1	20100614	individual	5
SAT1	VNT	SAT1 KNP 196/91	SAT1 BOT 1/06	2.36	SV1	20100614	individual	1
SAT1	VNT	SAT1 KNP 196/91	SAT1 BOT 1/06	1.95	SV1	20100614	individual	2
SAT1	VNT	SAT1 KNP 196/91	SAT1 BOT 1/06	1.86	SV1	20100614	individual	3
SAT1	VNT	SAT1 KNP 196/91	SAT1 BOT 1/06	1.95	SV1	20100614	individual	4
SAT1	VNT	SAT1 KNP 196/91	SAT1 BOT 1/06	1.95	SV1	20100614	individual	5
SAT1	VNT	SAT1 ZAM 1/06	SAT1 BOT 1/06	2.06	SV1	20100614	individual	1
SAT1	VNT	SAT1 ZAM 1/06	SAT1 BOT 1/06	1.86	SV1	20100614	individual	2
SAT1	VNT	SAT1 ZAM 1/06	SAT1 BOT 1/06	1.86	SV1	20100614	individual	3
SAT1	VNT	SAT1 ZAM 1/06	SAT1 BOT 1/06	2.06	SV1	20100614	individual	4
SAT1	VNT	SAT1 ZAM 1/06	SAT1 BOT 1/06	1.65	SV1	20100614	individual	5
SAT1	VNT	SAT1 SAR 9/81	SAT1 BOT 1/06	2.16	SV1	20100614	individual	1
SAT1	VNT	SAT1 SAR 9/81	SAT1 BOT 1/06	2.06	SV1	20100614	individual	2
SAT1	VNT	SAT1 SAR 9/81	SAT1 BOT 1/06	1.76	SV1	20100614	individual	3
SAT1	VNT	SAT1 SAR 9/81	SAT1 BOT 1/06	2.26	SV1	20100614	individual	4
SAT1	VNT	SAT1 SAR 9/81	SAT1 BOT 1/06	2.16	SV1	20100614	individual	5
SAT1	VNT	SAT1 BOT 1/06	SAT1 BOT 1/06	2.86	SV2	20100520	individual	1
SAT1	VNT	SAT1 BOT 1/06	SAT1 BOT 1/06	2.86	SV2	20100520	individual	2
SAT1	VNT	SAT1 BOT 1/06	SAT1 BOT 1/06	1.95	SV2	20100520	individual	3
SAT1	VNT	SAT1 BOT 1/06	SAT1 BOT 1/06	3.06	SV2	20100520	individual	4
SAT1	VNT	SAT1 BOT 1/06	SAT1 BOT 1/06	2.76	SV2	20100520	individual	5
SAT1	VNT	SAT1 KNP 196/91	SAT1 BOT 1/06	2.76	SV2	20100520	individual	1
SAT1	VNT	SAT1 KNP 196/91	SAT1 BOT 1/06	2.36	SV2	20100520	individual	2
SAT1	VNT	SAT1 KNP 196/91	SAT1 BOT 1/06	2.26	SV2	20100520	individual	3
SAT1	VNT	SAT1 KNP 196/91	SAT1 BOT 1/06	2.46	SV2	20100520	individual	4
SAT1	VNT	SAT1 KNP 196/91	SAT1 BOT 1/06	2.76	SV2	20100520	individual	5
SAT1	VNT	SAT1 ZAM 1/06	SAT1 BOT 1/06	1.45	SV2	20100520	individual	1
SAT1	VNT	SAT1 ZAM 1/06	SAT1 BOT 1/06	1.76	SV2	20100520	individual	2
SAT1	VNT	SAT1 ZAM 1/06	SAT1 BOT 1/06	2.36	SV2	20100520	individual	3
SAT1	VNT	SAT1 ZAM 1/06	SAT1 BOT 1/06	2.16	SV2	20100520	individual	4
SAT1	VNT	SAT1 ZAM 1/06	SAT1 BOT 1/06	1.86	SV2	20100520	individual	5
SAT1	VNT	SAT1 SAR 9/81	SAT1 BOT 1/06	2.26	SV2	20100520	individual	1
SAT1	VNT	SAT1 SAR 9/81	SAT1 BOT 1/06	2.26	SV2	20100520	individual	2
SAT1	VNT	SAT1 SAR 9/81	SAT1 BOT 1/06	2.26	SV2	20100520	individual	3
SAT1	VNT	SAT1 SAR 9/81	SAT1 BOT 1/06	2.06	SV2	20100520	individual	4
SAT1	VNT	SAT1 SAR 9/81	SAT1 BOT 1/06	2.56	SV2	20100520	individual	5
SAT1	VNT	SAT1 BOT 1/06	SAT1 BOT 1/06	2.36	SV3	20100316	individual	1
SAT1	VNT	SAT1 BOT 1/06	SAT1 BOT 1/06	2.56	SV3	20100316	individual	2
SAT1	VNT	SAT1 BOT 1/06	SAT1 BOT 1/06	2.46	SV3	20100316	individual	3
SAT1	VNT	SAT1 BOT 1/06	SAT1 BOT 1/06	2.26	SV3	20100316	individual	4
SAT1	VNT	SAT1 BOT 1/06	SAT1 BOT 1/06	2.56	SV3	20100316	individual	5
SAT1	VNT	SAT1 KNP 196/91	SAT1 BOT 1/06	1.95	SV3	20100316	individual	1
SAT1	VNT	SAT1 KNP 196/91	SAT1 BOT 1/06	1.65	SV3	20100316	individual	2
SAT1	VNT	SAT1 KNP 196/91	SAT1 BOT 1/06	1.86	SV3	20100316	individual	3
SAT1	VNT	SAT1 KNP 196/91	SAT1 BOT 1/06	1.95	SV3	20100316	individual	4
SAT1	VNT	SAT1 KNP 196/91	SAT1 BOT 1/06	2.26	SV3	20100316	individual	5
SAT1	VNT	SAT1 ZAM 1/06	SAT1 BOT 1/06	1.26	SV3	20100316	individual	1
SAT1	VNT	SAT1 ZAM 1/06	SAT1 BOT 1/06	1.86	SV3	20100316	individual	2
SAT1	VNT	SAT1 ZAM 1/06	SAT1 BOT 1/06	1.95	SV3	20100316	individual	3
SAT1	VNT	SAT1 ZAM 1/06	SAT1 BOT 1/06	1.76	SV3	20100316	individual	4
SAT1	VNT	SAT1 ZAM 1/06	SAT1 BOT 1/06	1.56	SV3	20100316	individual	5
SAT1	VNT	SAT1 SAR 9/81	SAT1 BOT 1/06	1.86	SV3	20100316	individual	1
SAT1	VNT	SAT1 SAR 9/81	SAT1 BOT 1/06	1.95	SV3	20100316	individual	2
SAT1	VNT	SAT1 SAR 9/81	SAT1 BOT 1/06	1.95	SV3	20100316	individual	3
SAT1	VNT	SAT1 SAR 9/81	SAT1 BOT 1/06	1.86	SV3	20100316	individual	4
SAT1	VNT	SAT1 SAR 9/81	SAT1 BOT 1/06	2.06	SV3	20100316	individual	5
SAT1	VNT	SAT1 BOT 1/06	SAT1 BOT 1/06	2.86	SV3	20100525	individual	1
SAT1	VNT	SAT1 BOT 1/06	SAT1 BOT 1/06	3.26	SV3	20100525	individual	2
SAT1	VNT	SAT1 BOT 1/06	SAT1 BOT 1/06	2.46	SV3	20100525	individual	3
SAT1	VNT	SAT1 BOT 1/06	SAT1 BOT 1/06	2.96	SV3	20100525	individual	4
SAT1	VNT	SAT1 BOT 1/06	SAT1 BOT 1/06	2.56	SV3	20100525	individual	5
SAT1	VNT	SAT1 KNP 196/91	SAT1 BOT 1/06	1.95	SV3	20100525	individual	1
SAT1	VNT	SAT1 KNP 196/91	SAT1 BOT 1/06	1.65	SV3	20100525	individual	2
SAT1	VNT	SAT1 KNP 196/91	SAT1 BOT 1/06	2.06	SV3	20100525	individual	3
SAT1	VNT	SAT1 KNP 196/91	SAT1 BOT 1/06	1.65	SV3	20100525	individual	4
SAT1	VNT	SAT1 KNP 196/91	SAT1 BOT 1/06	2.06	SV3	20100525	individual	5
SAT1	VNT	SAT1 ZAM 1/06	SAT1 BOT 1/06	1.36	SV3	20100525	individual	1
SAT1	VNT	SAT1 ZAM 1/06	SAT1 BOT 1/06	2.16	SV3	20100525	individual	2
SAT1	VNT	SAT1 ZAM 1/06	SAT1 BOT 1/06	1.95	SV3	20100525	individual	3
SAT1	VNT	SAT1 ZAM 1/06	SAT1 BOT 1/06	1.56	SV3	20100525	individual	4
SAT1	VNT	SAT1 ZAM 1/06	SAT1 BOT 1/06	1.26	SV3	20100525	individual	5
SAT1	VNT	SAT1 SAR 9/81	SAT1 BOT 1/06	2.26	SV3	20100525	individual	1
SAT1	VNT	SAT1 SAR 9/81	SAT1 BOT 1/06	1.86	SV3	20100525	individual	2
SAT1	VNT	SAT1 SAR 9/81	SAT1 BOT 1/06	1.86	SV3	20100525	individual	3
SAT1	VNT	SAT1 SAR 9/81	SAT1 BOT 1/06	1.65	SV3	20100525	individual	4
SAT1	VNT	SAT1 SAR 9/81	SAT1 BOT 1/06	1.65	SV3	20100525	individual	5
SAT1	VNT	SAT1 BOT 1/06	SAT1 NAM 1/10	1.79	SV1	20110301	individual	1
SAT1	VNT	SAT1 BOT 1/06	SAT1 NAM 1/10	1.73	SV1	20110301	individual	2
SAT1	VNT	SAT1 BOT 1/06	SAT1 NAM 1/10	1.94	SV1	20110301	individual	3
SAT1	VNT	SAT1 BOT 1/06	SAT1 NAM 1/10	1.63	SV1	20110301	individual	4
SAT1	VNT	SAT1 BOT 1/06	SAT1 NAM 1/10	1.45	SV1	20110301	individual	5
SAT1	VNT	SAT1 KNP 196/91	SAT1 NAM 1/10	1.39	SV1	20110301	individual	1
SAT1	VNT	SAT1 KNP 196/91	SAT1 NAM 1/10	1.81	SV1	20110301	individual	2
SAT1	VNT	SAT1 KNP 196/91	SAT1 NAM 1/10	1.63	SV1	20110301	individual	3
SAT1	VNT	SAT1 KNP 196/91	SAT1 NAM 1/10	1.74	SV1	20110301	individual	4
SAT1	VNT	SAT1 KNP 196/91	SAT1 NAM 1/10	1.68	SV1	20110301	individual	5
SAT1	VNT	SAT1 ZAM 1/06	SAT1 NAM 1/10	1.56	SV1	20110301	individual	1
SAT1	VNT	SAT1 ZAM 1/06	SAT1 NAM 1/10	1.22	SV1	20110301	individual	2
SAT1	VNT	SAT1 ZAM 1/06	SAT1 NAM 1/10	1.16	SV1	20110301	individual	3
SAT1	VNT	SAT1 ZAM 1/06	SAT1 NAM 1/10	1.48	SV1	20110301	individual	4
SAT1	VNT	SAT1 ZAM 1/06	SAT1 NAM 1/10	1.67	SV1	20110301	individual	5
SAT1	VNT	SAT1 SAR 9/81	SAT1 NAM 1/10	1.59	SV1	20110301	individual	1
SAT1	VNT	SAT1 SAR 9/81	SAT1 NAM 1/10	1.68	SV1	20110301	individual	2
SAT1	VNT	SAT1 SAR 9/81	SAT1 NAM 1/10	1.68	SV1	20110301	individual	3
SAT1	VNT	SAT1 SAR 9/81	SAT1 NAM 1/10	1.79	SV1	20110301	individual	4
SAT1	VNT	SAT1 SAR 9/81	SAT1 NAM 1/10	1.89	SV1	20110301	individual	5
SAT1	VNT	SAT1 BOT 1/06	SAT1 NAM 1/10	1.26	SV2	20110308	individual	1
SAT1	VNT	SAT1 BOT 1/06	SAT1 NAM 1/10	1.76	SV2	20110308	individual	2
SAT1	VNT	SAT1 BOT 1/06	SAT1 NAM 1/10	1.56	SV2	20110308	individual	3
SAT1	VNT	SAT1 BOT 1/06	SAT1 NAM 1/10	1.95	SV2	20110308	individual	4
SAT1	VNT	SAT1 BOT 1/06	SAT1 NAM 1/10	1.56	SV2	20110308	individual	5
SAT1	VNT	SAT1 KNP 196/91	SAT1 NAM 1/10	1.65	SV2	20110308	individual	1
SAT1	VNT	SAT1 KNP 196/91	SAT1 NAM 1/10	2.16	SV2	20110308	individual	2
SAT1	VNT	SAT1 KNP 196/91	SAT1 NAM 1/10	1.95	SV2	20110308	individual	3
SAT1	VNT	SAT1 KNP 196/91	SAT1 NAM 1/10	1.56	SV2	20110308	individual	4
SAT1	VNT	SAT1 KNP 196/91	SAT1 NAM 1/10	1.26	SV2	20110308	individual	5
SAT1	VNT	SAT1 ZAM 1/06	SAT1 NAM 1/10	1.45	SV2	20110308	individual	1
SAT1	VNT	SAT1 ZAM 1/06	SAT1 NAM 1/10	1.86	SV2	20110308	individual	2
SAT1	VNT	SAT1 ZAM 1/06	SAT1 NAM 1/10	1.56	SV2	20110308	individual	3
SAT1	VNT	SAT1 ZAM 1/06	SAT1 NAM 1/10	1.56	SV2	20110308	individual	4
SAT1	VNT	SAT1 ZAM 1/06	SAT1 NAM 1/10	1.65	SV2	20110308	individual	5
SAT1	VNT	SAT1 SAR 9/81	SAT1 NAM 1/10	1.86	SV2	20110308	individual	1
SAT1	VNT	SAT1 SAR 9/81	SAT1 NAM 1/10	1.26	SV2	20110308	individual	2
SAT1	VNT	SAT1 SAR 9/81	SAT1 NAM 1/10	1.65	SV2	20110308	individual	3
SAT1	VNT	SAT1 SAR 9/81	SAT1 NAM 1/10	1.56	SV2	20110308	individual	4
SAT1	VNT	SAT1 SAR 9/81	SAT1 NAM 1/10	1.45	SV2	20110308	individual	5
SAT1	VNT	SAT1 BOT 1/06	SAT1 NAM 1/10	2.26	SV3	20100716	individual	1
SAT1	VNT	SAT1 BOT 1/06	SAT1 NAM 1/10	1.65	SV3	20100716	individual	2
SAT1	VNT	SAT1 BOT 1/06	SAT1 NAM 1/10	1.65	SV3	20100716	individual	3
SAT1	VNT	SAT1 BOT 1/06	SAT1 NAM 1/10	2.16	SV3	20100716	individual	4
SAT1	VNT	SAT1 BOT 1/06	SAT1 NAM 1/10	1.95	SV3	20100716	individual	5
SAT1	VNT	SAT1 KNP 196/91	SAT1 NAM 1/10	1.45	SV3	20100716	individual	1
SAT1	VNT	SAT1 KNP 196/91	SAT1 NAM 1/10	1.65	SV3	20100716	individual	2
SAT1	VNT	SAT1 KNP 196/91	SAT1 NAM 1/10	1.56	SV3	20100716	individual	3
SAT1	VNT	SAT1 KNP 196/91	SAT1 NAM 1/10	2.16	SV3	20100716	individual	4
SAT1	VNT	SAT1 KNP 196/91	SAT1 NAM 1/10	1.36	SV3	20100716	individual	5
SAT1	VNT	SAT1 ZAM 1/06	SAT1 NAM 1/10	1.56	SV3	20100716	individual	1
SAT1	VNT	SAT1 ZAM 1/06	SAT1 NAM 1/10	1.76	SV3	20100716	individual	2
SAT1	VNT	SAT1 ZAM 1/06	SAT1 NAM 1/10	1.26	SV3	20100716	individual	3
SAT1	VNT	SAT1 ZAM 1/06	SAT1 NAM 1/10	2.26	SV3	20100716	individual	4
SAT1	VNT	SAT1 ZAM 1/06	SAT1 NAM 1/10	1.45	SV3	20100716	individual	5
SAT1	VNT	SAT1 SAR 9/81	SAT1 NAM 1/10	1.95	SV3	20100716	individual	1
SAT1	VNT	SAT1 SAR 9/81	SAT1 NAM 1/10	1.76	SV3	20100716	individual	2
SAT1	VNT	SAT1 SAR 9/81	SAT1 NAM 1/10	1.56	SV3	20100716	individual	3
SAT1	VNT	SAT1 SAR 9/81	SAT1 NAM 1/10	2.06	SV3	20100716	individual	4
SAT1	VNT	SAT1 SAR 9/81	SAT1 NAM 1/10	2.16	SV3	20100716	individual	5
SAT1	VNT	SAT1 BOT 1/06	SAT1 ZAM 1/06	1.63	SV1	20100706	individual	1
SAT1	VNT	SAT1 BOT 1/06	SAT1 ZAM 1/06	1.44	SV1	20100706	individual	2
SAT1	VNT	SAT1 BOT 1/06	SAT1 ZAM 1/06	1.38	SV1	20100706	individual	3
SAT1	VNT	SAT1 BOT 1/06	SAT1 ZAM 1/06	1.05	SV1	20100706	individual	4
SAT1	VNT	SAT1 BOT 1/06	SAT1 ZAM 1/06	1.52	SV1	20100706	individual	5
SAT1	VNT	SAT1 KNP 196/91	SAT1 ZAM 1/06	1.44	SV1	20100706	individual	1
SAT1	VNT	SAT1 KNP 196/91	SAT1 ZAM 1/06	1.36	SV1	20100706	individual	2
SAT1	VNT	SAT1 KNP 196/91	SAT1 ZAM 1/06	1.35	SV1	20100706	individual	3
SAT1	VNT	SAT1 KNP 196/91	SAT1 ZAM 1/06	1.15	SV1	20100706	individual	4
SAT1	VNT	SAT1 KNP 196/91	SAT1 ZAM 1/06	0.72	SV1	20100706	individual	5
SAT1	VNT	SAT1 ZAM 1/06	SAT1 ZAM 1/06	1.89	SV1	20100706	individual	1
SAT1	VNT	SAT1 ZAM 1/06	SAT1 ZAM 1/06	1.65	SV1	20100706	individual	2
SAT1	VNT	SAT1 ZAM 1/06	SAT1 ZAM 1/06	1.62	SV1	20100706	individual	3
SAT1	VNT	SAT1 ZAM 1/06	SAT1 ZAM 1/06	2.02	SV1	20100706	individual	4
SAT1	VNT	SAT1 ZAM 1/06	SAT1 ZAM 1/06	1.79	SV1	20100706	individual	5
SAT1	VNT	SAT1 SAR 9/81	SAT1 ZAM 1/06	0.94	SV1	20100706	individual	1
SAT1	VNT	SAT1 SAR 9/81	SAT1 ZAM 1/06	1.05	SV1	20100706	individual	2
SAT1	VNT	SAT1 SAR 9/81	SAT1 ZAM 1/06	0.94	SV1	20100706	individual	3
SAT1	VNT	SAT1 SAR 9/81	SAT1 ZAM 1/06	1.16	SV1	20100706	individual	4
SAT1	VNT	SAT1 SAR 9/81	SAT1 ZAM 1/06	1.22	SV1	20100706	individual	5
SAT1	VNT	SAT1 BOT 1/06	SAT1 ZAM 1/06	2.37	SV2	20100719	individual	1
SAT1	VNT	SAT1 BOT 1/06	SAT1 ZAM 1/06	2.36	SV2	20100719	individual	2
SAT1	VNT	SAT1 BOT 1/06	SAT1 ZAM 1/06	2.2	SV2	20100719	individual	3
SAT1	VNT	SAT1 BOT 1/06	SAT1 ZAM 1/06	2.77	SV2	20100719	individual	4
SAT1	VNT	SAT1 BOT 1/06	SAT1 ZAM 1/06	2.84	SV2	20100719	individual	5
SAT1	VNT	SAT1 KNP 196/91	SAT1 ZAM 1/06	2.31	SV2	20100719	individual	1
SAT1	VNT	SAT1 KNP 196/91	SAT1 ZAM 1/06	2.06	SV2	20100719	individual	2
SAT1	VNT	SAT1 KNP 196/91	SAT1 ZAM 1/06	1.95	SV2	20100719	individual	3
SAT1	VNT	SAT1 KNP 196/91	SAT1 ZAM 1/06	2.5	SV2	20100719	individual	4
SAT1	VNT	SAT1 KNP 196/91	SAT1 ZAM 1/06	2.61	SV2	20100719	individual	5
SAT1	VNT	SAT1 ZAM 1/06	SAT1 ZAM 1/06	2.94	SV2	20100719	individual	1
SAT1	VNT	SAT1 ZAM 1/06	SAT1 ZAM 1/06	3.04	SV2	20100719	individual	2
SAT1	VNT	SAT1 ZAM 1/06	SAT1 ZAM 1/06	2.86	SV2	20100719	individual	3
SAT1	VNT	SAT1 ZAM 1/06	SAT1 ZAM 1/06	2.97	SV2	20100719	individual	4
SAT1	VNT	SAT1 ZAM 1/06	SAT1 ZAM 1/06	2.86	SV2	20100719	individual	5
SAT1	VNT	SAT1 SAR 9/81	SAT1 ZAM 1/06	2.1	SV2	20100719	individual	1
SAT1	VNT	SAT1 SAR 9/81	SAT1 ZAM 1/06	1.65	SV2	20100719	individual	2
SAT1	VNT	SAT1 SAR 9/81	SAT1 ZAM 1/06	1.65	SV2	20100719	individual	3
SAT1	VNT	SAT1 SAR 9/81	SAT1 ZAM 1/06	2.58	SV2	20100719	individual	4
SAT1	VNT	SAT1 SAR 9/81	SAT1 ZAM 1/06	1.91	SV2	20100719	individual	5
SAT1	VNT	SAT1 BOT 1/06	SAT1 ZAM 1/06	1.86	SV3	20100316	individual	1
SAT1	VNT	SAT1 BOT 1/06	SAT1 ZAM 1/06	1.56	SV3	20100316	individual	2
SAT1	VNT	SAT1 BOT 1/06	SAT1 ZAM 1/06	1.86	SV3	20100316	individual	3
SAT1	VNT	SAT1 BOT 1/06	SAT1 ZAM 1/06	1.86	SV3	20100316	individual	4
SAT1	VNT	SAT1 BOT 1/06	SAT1 ZAM 1/06	2.26	SV3	20100316	individual	5
SAT1	VNT	SAT1 KNP 196/91	SAT1 ZAM 1/06	1.76	SV3	20100316	individual	1
SAT1	VNT	SAT1 KNP 196/91	SAT1 ZAM 1/06	1.65	SV3	20100316	individual	2
SAT1	VNT	SAT1 KNP 196/91	SAT1 ZAM 1/06	1.65	SV3	20100316	individual	3
SAT1	VNT	SAT1 KNP 196/91	SAT1 ZAM 1/06	2.06	SV3	20100316	individual	4
SAT1	VNT	SAT1 KNP 196/91	SAT1 ZAM 1/06	2.16	SV3	20100316	individual	5
SAT1	VNT	SAT1 ZAM 1/06	SAT1 ZAM 1/06	2.76	SV3	20100316	individual	1
SAT1	VNT	SAT1 ZAM 1/06	SAT1 ZAM 1/06	2.96	SV3	20100316	individual	2
SAT1	VNT	SAT1 ZAM 1/06	SAT1 ZAM 1/06	2.76	SV3	20100316	individual	3
SAT1	VNT	SAT1 ZAM 1/06	SAT1 ZAM 1/06	2.86	SV3	20100316	individual	4
SAT1	VNT	SAT1 ZAM 1/06	SAT1 ZAM 1/06	2.56	SV3	20100316	individual	5
SAT1	VNT	SAT1 SAR 9/81	SAT1 ZAM 1/06	1.45	SV3	20100316	individual	1
SAT1	VNT	SAT1 SAR 9/81	SAT1 ZAM 1/06	1.36	SV3	20100316	individual	2
SAT1	VNT	SAT1 SAR 9/81	SAT1 ZAM 1/06	1.45	SV3	20100316	individual	3
SAT1	VNT	SAT1 SAR 9/81	SAT1 ZAM 1/06	2.26	SV3	20100316	individual	4
SAT1	VNT	SAT1 SAR 9/81	SAT1 ZAM 1/06	1.86	SV3	20100316	individual	5
SAT1	VNT	SAT1 BOT 1/06	SAT1 ZAM 1/06	2.16	SV3	20100525	individual	1
SAT1	VNT	SAT1 BOT 1/06	SAT1 ZAM 1/06	2.06	SV3	20100525	individual	2
SAT1	VNT	SAT1 BOT 1/06	SAT1 ZAM 1/06	1.86	SV3	20100525	individual	3
SAT1	VNT	SAT1 BOT 1/06	SAT1 ZAM 1/06	2.36	SV3	20100525	individual	4
SAT1	VNT	SAT1 BOT 1/06	SAT1 ZAM 1/06	1.95	SV3	20100525	individual	5
SAT1	VNT	SAT1 KNP 196/91	SAT1 ZAM 1/06	2.16	SV3	20100525	individual	1
SAT1	VNT	SAT1 KNP 196/91	SAT1 ZAM 1/06	1.65	SV3	20100525	individual	2
SAT1	VNT	SAT1 KNP 196/91	SAT1 ZAM 1/06	2.16	SV3	20100525	individual	3
SAT1	VNT	SAT1 KNP 196/91	SAT1 ZAM 1/06	1.95	SV3	20100525	individual	4
SAT1	VNT	SAT1 KNP 196/91	SAT1 ZAM 1/06	2.06	SV3	20100525	individual	5
SAT1	VNT	SAT1 ZAM 1/06	SAT1 ZAM 1/06	2.56	SV3	20100525	individual	1
SAT1	VNT	SAT1 ZAM 1/06	SAT1 ZAM 1/06	2.76	SV3	20100525	individual	2
SAT1	VNT	SAT1 ZAM 1/06	SAT1 ZAM 1/06	2.86	SV3	20100525	individual	3
SAT1	VNT	SAT1 ZAM 1/06	SAT1 ZAM 1/06	3.06	SV3	20100525	individual	4
SAT1	VNT	SAT1 ZAM 1/06	SAT1 ZAM 1/06	2.66	SV3	20100525	individual	5
SAT1	VNT	SAT1 SAR 9/81	SAT1 ZAM 1/06	1.95	SV3	20100525	individual	1
SAT1	VNT	SAT1 SAR 9/81	SAT1 ZAM 1/06	1.56	SV3	20100525	individual	2
SAT1	VNT	SAT1 SAR 9/81	SAT1 ZAM 1/06	1.86	SV3	20100525	individual	3
SAT1	VNT	SAT1 SAR 9/81	SAT1 ZAM 1/06	1.95	SV3	20100525	individual	4
SAT1	VNT	SAT1 SAR 9/81	SAT1 ZAM 1/06	1.95	SV3	20100525	individual	5
SAT1	VNT	SAT1 BOT 1/06	SAT1 SAR 9/81	1.88	SV1	20110322	individual	1
SAT1	VNT	SAT1 BOT 1/06	SAT1 SAR 9/81	1.95	SV1	20110322	individual	2
SAT1	VNT	SAT1 BOT 1/06	SAT1 SAR 9/81	1.9	SV1	20110322	individual	3
SAT1	VNT	SAT1 BOT 1/06	SAT1 SAR 9/81	2.72	SV1	20110322	individual	4
SAT1	VNT	SAT1 BOT 1/06	SAT1 SAR 9/81	2.45	SV1	20110322	individual	5
SAT1	VNT	SAT1 KNP 196/91	SAT1 SAR 9/81	2.01	SV1	20110322	individual	1
SAT1	VNT	SAT1 KNP 196/91	SAT1 SAR 9/81	1.98	SV1	20110322	individual	2
SAT1	VNT	SAT1 KNP 196/91	SAT1 SAR 9/81	2	SV1	20110322	individual	3
SAT1	VNT	SAT1 KNP 196/91	SAT1 SAR 9/81	2.18	SV1	20110322	individual	4
SAT1	VNT	SAT1 KNP 196/91	SAT1 SAR 9/81	2.18	SV1	20110322	individual	5
SAT1	VNT	SAT1 ZAM 1/06	SAT1 SAR 9/81	1.45	SV1	20110322	individual	1
SAT1	VNT	SAT1 ZAM 1/06	SAT1 SAR 9/81	2.1	SV1	20110322	individual	2
SAT1	VNT	SAT1 ZAM 1/06	SAT1 SAR 9/81	2.17	SV1	20110322	individual	3
SAT1	VNT	SAT1 ZAM 1/06	SAT1 SAR 9/81	2.39	SV1	20110322	individual	4
SAT1	VNT	SAT1 ZAM 1/06	SAT1 SAR 9/81	1.63	SV1	20110322	individual	5
SAT1	VNT	SAT1 SAR 9/81	SAT1 SAR 9/81	3.02	SV1	20110322	individual	1
SAT1	VNT	SAT1 SAR 9/81	SAT1 SAR 9/81	2.33	SV1	20110322	individual	2
SAT1	VNT	SAT1 SAR 9/81	SAT1 SAR 9/81	2.43	SV1	20110322	individual	3
SAT1	VNT	SAT1 SAR 9/81	SAT1 SAR 9/81	2.42	SV1	20110322	individual	4
SAT1	VNT	SAT1 SAR 9/81	SAT1 SAR 9/81	3.06	SV1	20110322	individual	5
SAT1	VNT	SAT1 BOT 1/06	SAT1 SAR 9/81	2.26	SV2	20110322	individual	1
SAT1	VNT	SAT1 BOT 1/06	SAT1 SAR 9/81	2.25	SV2	20110322	individual	2
SAT1	VNT	SAT1 BOT 1/06	SAT1 SAR 9/81	2.08	SV2	20110322	individual	3
SAT1	VNT	SAT1 BOT 1/06	SAT1 SAR 9/81	2.99	SV2	20110322	individual	4
SAT1	VNT	SAT1 BOT 1/06	SAT1 SAR 9/81	2.69	SV2	20110322	individual	5
SAT1	VNT	SAT1 KNP 196/91	SAT1 SAR 9/81	2.2	SV2	20110322	individual	1
SAT1	VNT	SAT1 KNP 196/91	SAT1 SAR 9/81	2.36	SV2	20110322	individual	2
SAT1	VNT	SAT1 KNP 196/91	SAT1 SAR 9/81	2.33	SV2	20110322	individual	3
SAT1	VNT	SAT1 KNP 196/91	SAT1 SAR 9/81	2.55	SV2	20110322	individual	4
SAT1	VNT	SAT1 KNP 196/91	SAT1 SAR 9/81	2.75	SV2	20110322	individual	5
SAT1	VNT	SAT1 ZAM 1/06	SAT1 SAR 9/81	1.95	SV2	20110322	individual	1
SAT1	VNT	SAT1 ZAM 1/06	SAT1 SAR 9/81	1.98	SV2	20110322	individual	2
SAT1	VNT	SAT1 ZAM 1/06	SAT1 SAR 9/81	2.05	SV2	20110322	individual	3
SAT1	VNT	SAT1 ZAM 1/06	SAT1 SAR 9/81	2.52	SV2	20110322	individual	4
SAT1	VNT	SAT1 ZAM 1/06	SAT1 SAR 9/81	2.08	SV2	20110322	individual	5
SAT1	VNT	SAT1 SAR 9/81	SAT1 SAR 9/81	3.2	SV2	20110322	individual	1
SAT1	VNT	SAT1 SAR 9/81	SAT1 SAR 9/81	2.96	SV2	20110322	individual	2
SAT1	VNT	SAT1 SAR 9/81	SAT1 SAR 9/81	2.62	SV2	20110322	individual	3
SAT1	VNT	SAT1 SAR 9/81	SAT1 SAR 9/81	2.62	SV2	20110322	individual	4
SAT1	VNT	SAT1 SAR 9/81	SAT1 SAR 9/81	2.8	SV2	20110322	individual	5
SAT1	VNT	SAT1 BOT 1/06	SAT1 SAR 9/81	2.26	SV3	20100315	individual	1
SAT1	VNT	SAT1 BOT 1/06	SAT1 SAR 9/81	2.36	SV3	20100315	individual	2
SAT1	VNT	SAT1 BOT 1/06	SAT1 SAR 9/81	1.95	SV3	20100315	individual	3
SAT1	VNT	SAT1 BOT 1/06	SAT1 SAR 9/81	2.66	SV3	20100315	individual	4
SAT1	VNT	SAT1 BOT 1/06	SAT1 SAR 9/81	2.36	SV3	20100315	individual	5
SAT1	VNT	SAT1 KNP 196/91	SAT1 SAR 9/81	2.36	SV3	20100315	individual	1
SAT1	VNT	SAT1 KNP 196/91	SAT1 SAR 9/81	2.66	SV3	20100315	individual	2
SAT1	VNT	SAT1 KNP 196/91	SAT1 SAR 9/81	2.46	SV3	20100315	individual	3
SAT1	VNT	SAT1 KNP 196/91	SAT1 SAR 9/81	2.56	SV3	20100315	individual	4
SAT1	VNT	SAT1 KNP 196/91	SAT1 SAR 9/81	2.46	SV3	20100315	individual	5
SAT1	VNT	SAT1 ZAM 1/06	SAT1 SAR 9/81	1.65	SV3	20100315	individual	1
SAT1	VNT	SAT1 ZAM 1/06	SAT1 SAR 9/81	2.06	SV3	20100315	individual	2
SAT1	VNT	SAT1 ZAM 1/06	SAT1 SAR 9/81	2.36	SV3	20100315	individual	3
SAT1	VNT	SAT1 ZAM 1/06	SAT1 SAR 9/81	2.26	SV3	20100315	individual	4
SAT1	VNT	SAT1 ZAM 1/06	SAT1 SAR 9/81	2.16	SV3	20100315	individual	5
SAT1	VNT	SAT1 SAR 9/81	SAT1 SAR 9/81	2.36	SV3	20100315	individual	1
SAT1	VNT	SAT1 SAR 9/81	SAT1 SAR 9/81	2.76	SV3	20100315	individual	2
SAT1	VNT	SAT1 SAR 9/81	SAT1 SAR 9/81	2.66	SV3	20100315	individual	3
SAT1	VNT	SAT1 SAR 9/81	SAT1 SAR 9/81	2.66	SV3	20100315	individual	4
SAT1	VNT	SAT1 SAR 9/81	SAT1 SAR 9/81	3.06	SV3	20100315	individual	5
SAT1	VNT	SAT1 BOT 1/06	SAT1 SAR 9/81	2.38	SV3	20100419	individual	1
SAT1	VNT	SAT1 BOT 1/06	SAT1 SAR 9/81	2.2	SV3	20100419	individual	2
SAT1	VNT	SAT1 BOT 1/06	SAT1 SAR 9/81	1.9	SV3	20100419	individual	3
SAT1	VNT	SAT1 BOT 1/06	SAT1 SAR 9/81	2.77	SV3	20100419	individual	4
SAT1	VNT	SAT1 BOT 1/06	SAT1 SAR 9/81	2.23	SV3	20100419	individual	5
SAT1	VNT	SAT1 KNP 196/91	SAT1 SAR 9/81	2.35	SV3	20100419	individual	1
SAT1	VNT	SAT1 KNP 196/91	SAT1 SAR 9/81	2.26	SV3	20100419	individual	2
SAT1	VNT	SAT1 KNP 196/91	SAT1 SAR 9/81	1.91	SV3	20100419	individual	3
SAT1	VNT	SAT1 KNP 196/91	SAT1 SAR 9/81	2.37	SV3	20100419	individual	4
SAT1	VNT	SAT1 KNP 196/91	SAT1 SAR 9/81	2.41	SV3	20100419	individual	5
SAT1	VNT	SAT1 ZAM 1/06	SAT1 SAR 9/81	1.83	SV3	20100419	individual	1
SAT1	VNT	SAT1 ZAM 1/06	SAT1 SAR 9/81	1.8	SV3	20100419	individual	2
SAT1	VNT	SAT1 ZAM 1/06	SAT1 SAR 9/81	2.17	SV3	20100419	individual	3
SAT1	VNT	SAT1 ZAM 1/06	SAT1 SAR 9/81	2.1	SV3	20100419	individual	4
SAT1	VNT	SAT1 ZAM 1/06	SAT1 SAR 9/81	1.66	SV3	20100419	individual	5
SAT1	VNT	SAT1 SAR 9/81	SAT1 SAR 9/81	2.9	SV3	20100419	individual	1
SAT1	VNT	SAT1 SAR 9/81	SAT1 SAR 9/81	2.31	SV3	20100419	individual	2
SAT1	VNT	SAT1 SAR 9/81	SAT1 SAR 9/81	2.43	SV3	20100419	individual	3
SAT1	VNT	SAT1 SAR 9/81	SAT1 SAR 9/81	2.47	SV3	20100419	individual	4
SAT1	VNT	SAT1 SAR 9/81	SAT1 SAR 9/81	2.77	SV3	20100419	individual	5
SAT1	VNT	SAT1 BOT 1/06	SAT1 SAR 9/81	2.36	SV3	20100524	individual	1
SAT1	VNT	SAT1 BOT 1/06	SAT1 SAR 9/81	2.16	SV3	20100524	individual	2
SAT1	VNT	SAT1 BOT 1/06	SAT1 SAR 9/81	1.86	SV3	20100524	individual	3
SAT1	VNT	SAT1 BOT 1/06	SAT1 SAR 9/81	2.56	SV3	20100524	individual	4
SAT1	VNT	SAT1 BOT 1/06	SAT1 SAR 9/81	2.06	SV3	20100524	individual	5
SAT1	VNT	SAT1 KNP 196/91	SAT1 SAR 9/81	2.36	SV3	20100524	individual	1
SAT1	VNT	SAT1 KNP 196/91	SAT1 SAR 9/81	1.95	SV3	20100524	individual	2
SAT1	VNT	SAT1 KNP 196/91	SAT1 SAR 9/81	1.76	SV3	20100524	individual	3
SAT1	VNT	SAT1 KNP 196/91	SAT1 SAR 9/81	2.46	SV3	20100524	individual	4
SAT1	VNT	SAT1 KNP 196/91	SAT1 SAR 9/81	2.46	SV3	20100524	individual	5
SAT1	VNT	SAT1 ZAM 1/06	SAT1 SAR 9/81	1.76	SV3	20100524	individual	1
SAT1	VNT	SAT1 ZAM 1/06	SAT1 SAR 9/81	1.76	SV3	20100524	individual	2
SAT1	VNT	SAT1 ZAM 1/06	SAT1 SAR 9/81	2.06	SV3	20100524	individual	3
SAT1	VNT	SAT1 ZAM 1/06	SAT1 SAR 9/81	2.16	SV3	20100524	individual	4
SAT1	VNT	SAT1 ZAM 1/06	SAT1 SAR 9/81	1.86	SV3	20100524	individual	5
SAT1	VNT	SAT1 SAR 9/81	SAT1 SAR 9/81	3.06	SV3	20100524	individual	1
SAT1	VNT	SAT1 SAR 9/81	SAT1 SAR 9/81	2.56	SV3	20100524	individual	2
SAT1	VNT	SAT1 SAR 9/81	SAT1 SAR 9/81	2.26	SV3	20100524	individual	3
SAT1	VNT	SAT1 SAR 9/81	SAT1 SAR 9/81	2.06	SV3	20100524	individual	4
SAT1	VNT	SAT1 SAR 9/81	SAT1 SAR 9/81	2.86	SV3	20100524	individual	5
SAT1	VNT	SAT1 BOT 1/06	SAT1 MAL 1/85	3.11	SV1	20110221	individual	1
SAT1	VNT	SAT1 BOT 1/06	SAT1 MAL 1/85	3.11	SV1	20110221	individual	2
SAT1	VNT	SAT1 BOT 1/06	SAT1 MAL 1/85	2.51	SV1	20110221	individual	3
SAT1	VNT	SAT1 BOT 1/06	SAT1 MAL 1/85	3.32	SV1	20110221	individual	4
SAT1	VNT	SAT1 BOT 1/06	SAT1 MAL 1/85	2.51	SV1	20110221	individual	5
SAT1	VNT	SAT1 KNP 196/91	SAT1 MAL 1/85	2.14	SV1	20110221	individual	1
SAT1	VNT	SAT1 KNP 196/91	SAT1 MAL 1/85	2.13	SV1	20110221	individual	2
SAT1	VNT	SAT1 KNP 196/91	SAT1 MAL 1/85	1.93	SV1	20110221	individual	3
SAT1	VNT	SAT1 KNP 196/91	SAT1 MAL 1/85	2.62	SV1	20110221	individual	4
SAT1	VNT	SAT1 KNP 196/91	SAT1 MAL 1/85	2.71	SV1	20110221	individual	5
SAT1	VNT	SAT1 ZAM 1/06	SAT1 MAL 1/85	2.32	SV1	20110221	individual	1
SAT1	VNT	SAT1 ZAM 1/06	SAT1 MAL 1/85	2.12	SV1	20110221	individual	2
SAT1	VNT	SAT1 ZAM 1/06	SAT1 MAL 1/85	2.52	SV1	20110221	individual	3
SAT1	VNT	SAT1 ZAM 1/06	SAT1 MAL 1/85	2.45	SV1	20110221	individual	4
SAT1	VNT	SAT1 ZAM 1/06	SAT1 MAL 1/85	2.52	SV1	20110221	individual	5
SAT1	VNT	SAT1 SAR 9/81	SAT1 MAL 1/85	3.01	SV1	20110221	individual	1
SAT1	VNT	SAT1 SAR 9/81	SAT1 MAL 1/85	2.42	SV1	20110221	individual	2
SAT1	VNT	SAT1 SAR 9/81	SAT1 MAL 1/85	2.92	SV1	20110221	individual	3
SAT1	VNT	SAT1 SAR 9/81	SAT1 MAL 1/85	3.01	SV1	20110221	individual	4
SAT1	VNT	SAT1 SAR 9/81	SAT1 MAL 1/85	2.92	SV1	20110221	individual	5
SAT1	VNT	SAT1 BOT 1/06	SAT1 MAL 1/85	2.82	SV2	20110218	individual	1
SAT1	VNT	SAT1 BOT 1/06	SAT1 MAL 1/85	2.2	SV2	20110218	individual	2
SAT1	VNT	SAT1 BOT 1/06	SAT1 MAL 1/85	1.77	SV2	20110218	individual	3
SAT1	VNT	SAT1 BOT 1/06	SAT1 MAL 1/85	2.9	SV2	20110218	individual	4
SAT1	VNT	SAT1 BOT 1/06	SAT1 MAL 1/85	2.89	SV2	20110218	individual	5
SAT1	VNT	SAT1 KNP 196/91	SAT1 MAL 1/85	2.5	SV2	20110218	individual	1
SAT1	VNT	SAT1 KNP 196/91	SAT1 MAL 1/85	2.1	SV2	20110218	individual	2
SAT1	VNT	SAT1 KNP 196/91	SAT1 MAL 1/85	2.1	SV2	20110218	individual	3
SAT1	VNT	SAT1 KNP 196/91	SAT1 MAL 1/85	2.44	SV2	20110218	individual	4
SAT1	VNT	SAT1 KNP 196/91	SAT1 MAL 1/85	2.86	SV2	20110218	individual	5
SAT1	VNT	SAT1 ZAM 1/06	SAT1 MAL 1/85	1.53	SV2	20110218	individual	1
SAT1	VNT	SAT1 ZAM 1/06	SAT1 MAL 1/85	2.21	SV2	20110218	individual	2
SAT1	VNT	SAT1 ZAM 1/06	SAT1 MAL 1/85	2.81	SV2	20110218	individual	3
SAT1	VNT	SAT1 ZAM 1/06	SAT1 MAL 1/85	2.89	SV2	20110218	individual	4
SAT1	VNT	SAT1 ZAM 1/06	SAT1 MAL 1/85	2.44	SV2	20110218	individual	5
SAT1	VNT	SAT1 SAR 9/81	SAT1 MAL 1/85	2.9	SV2	20110218	individual	1
SAT1	VNT	SAT1 SAR 9/81	SAT1 MAL 1/85	2.72	SV2	20110218	individual	2
SAT1	VNT	SAT1 SAR 9/81	SAT1 MAL 1/85	2.54	SV2	20110218	individual	3
SAT1	VNT	SAT1 SAR 9/81	SAT1 MAL 1/85	2.38	SV2	20110218	individual	4
SAT1	VNT	SAT1 SAR 9/81	SAT1 MAL 1/85	2.8	SV2	20110218	individual	5
SAT1	VNT	SAT1 BOT 1/06	SAT1 MAL 1/85	1.95	SV3	20100615	individual	1
SAT1	VNT	SAT1 BOT 1/06	SAT1 MAL 1/85	2.06	SV3	20100615	individual	2
SAT1	VNT	SAT1 BOT 1/06	SAT1 MAL 1/85	1.86	SV3	20100615	individual	3
SAT1	VNT	SAT1 BOT 1/06	SAT1 MAL 1/85	2.56	SV3	20100615	individual	4
SAT1	VNT	SAT1 BOT 1/06	SAT1 MAL 1/85	2.06	SV3	20100615	individual	5
SAT1	VNT	SAT1 KNP 196/91	SAT1 MAL 1/85	1.95	SV3	20100615	individual	1
SAT1	VNT	SAT1 KNP 196/91	SAT1 MAL 1/85	1.86	SV3	20100615	individual	2
SAT1	VNT	SAT1 KNP 196/91	SAT1 MAL 1/85	1.76	SV3	20100615	individual	3
SAT1	VNT	SAT1 KNP 196/91	SAT1 MAL 1/85	2.26	SV3	20100615	individual	4
SAT1	VNT	SAT1 KNP 196/91	SAT1 MAL 1/85	2.06	SV3	20100615	individual	5
SAT1	VNT	SAT1 ZAM 1/06	SAT1 MAL 1/85	1.86	SV3	20100615	individual	1
SAT1	VNT	SAT1 ZAM 1/06	SAT1 MAL 1/85	1.76	SV3	20100615	individual	2
SAT1	VNT	SAT1 ZAM 1/06	SAT1 MAL 1/85	2.26	SV3	20100615	individual	3
SAT1	VNT	SAT1 ZAM 1/06	SAT1 MAL 1/85	1.95	SV3	20100615	individual	4
SAT1	VNT	SAT1 ZAM 1/06	SAT1 MAL 1/85	1.86	SV3	20100615	individual	5
SAT1	VNT	SAT1 SAR 9/81	SAT1 MAL 1/85	2.06	SV3	20100615	individual	1
SAT1	VNT	SAT1 SAR 9/81	SAT1 MAL 1/85	1.86	SV3	20100615	individual	2
SAT1	VNT	SAT1 SAR 9/81	SAT1 MAL 1/85	1.95	SV3	20100615	individual	3
SAT1	VNT	SAT1 SAR 9/81	SAT1 MAL 1/85	2.16	SV3	20100615	individual	4
SAT1	VNT	SAT1 SAR 9/81	SAT1 MAL 1/85	2.26	SV3	20100615	individual	5
SAT1	VNT	SAT1 BOT 1/06	SAT1 KNP 7/03	2.56	SV1	20100518	individual	1
SAT1	VNT	SAT1 BOT 1/06	SAT1 KNP 7/03	2.74	SV1	20100518	individual	2
SAT1	VNT	SAT1 BOT 1/06	SAT1 KNP 7/03	2.48	SV1	20100518	individual	3
SAT1	VNT	SAT1 BOT 1/06	SAT1 KNP 7/03	3.31	SV1	20100518	individual	4
SAT1	VNT	SAT1 BOT 1/06	SAT1 KNP 7/03	2.77	SV1	20100518	individual	5
SAT1	VNT	SAT1 KNP 196/91	SAT1 KNP 7/03	2.73	SV1	20100518	individual	1
SAT1	VNT	SAT1 KNP 196/91	SAT1 KNP 7/03	2.37	SV1	20100518	individual	2
SAT1	VNT	SAT1 KNP 196/91	SAT1 KNP 7/03	2.37	SV1	20100518	individual	3
SAT1	VNT	SAT1 KNP 196/91	SAT1 KNP 7/03	2.71	SV1	20100518	individual	4
SAT1	VNT	SAT1 KNP 196/91	SAT1 KNP 7/03	2.87	SV1	20100518	individual	5
SAT1	VNT	SAT1 ZAM 1/06	SAT1 KNP 7/03	2.11	SV1	20100518	individual	1
SAT1	VNT	SAT1 ZAM 1/06	SAT1 KNP 7/03	2.41	SV1	20100518	individual	2
SAT1	VNT	SAT1 ZAM 1/06	SAT1 KNP 7/03	2.57	SV1	20100518	individual	3
SAT1	VNT	SAT1 ZAM 1/06	SAT1 KNP 7/03	2.61	SV1	20100518	individual	4
SAT1	VNT	SAT1 ZAM 1/06	SAT1 KNP 7/03	2.21	SV1	20100518	individual	5
SAT1	VNT	SAT1 SAR 9/81	SAT1 KNP 7/03	2.97	SV1	20100518	individual	1
SAT1	VNT	SAT1 SAR 9/81	SAT1 KNP 7/03	2.31	SV1	20100518	individual	2
SAT1	VNT	SAT1 SAR 9/81	SAT1 KNP 7/03	2.56	SV1	20100518	individual	3
SAT1	VNT	SAT1 SAR 9/81	SAT1 KNP 7/03	2.7	SV1	20100518	individual	4
SAT1	VNT	SAT1 SAR 9/81	SAT1 KNP 7/03	2.97	SV1	20100518	individual	5
SAT1	VNT	SAT1 BOT 1/06	SAT1 KNP 7/03	2.09	SV1	20100520	individual	1
SAT1	VNT	SAT1 BOT 1/06	SAT1 KNP 7/03	2.22	SV1	20100520	individual	2
SAT1	VNT	SAT1 BOT 1/06	SAT1 KNP 7/03	1.95	SV1	20100520	individual	3
SAT1	VNT	SAT1 BOT 1/06	SAT1 KNP 7/03	2.76	SV1	20100520	individual	4
SAT1	VNT	SAT1 BOT 1/06	SAT1 KNP 7/03	2.37	SV1	20100520	individual	5
SAT1	VNT	SAT1 KNP 196/91	SAT1 KNP 7/03	2.47	SV1	20100520	individual	1
SAT1	VNT	SAT1 KNP 196/91	SAT1 KNP 7/03	2.02	SV1	20100520	individual	2
SAT1	VNT	SAT1 KNP 196/91	SAT1 KNP 7/03	2.09	SV1	20100520	individual	3
SAT1	VNT	SAT1 KNP 196/91	SAT1 KNP 7/03	2.47	SV1	20100520	individual	4
SAT1	VNT	SAT1 KNP 196/91	SAT1 KNP 7/03	2.83	SV1	20100520	individual	5
SAT1	VNT	SAT1 ZAM 1/06	SAT1 KNP 7/03	1.65	SV1	20100520	individual	1
SAT1	VNT	SAT1 ZAM 1/06	SAT1 KNP 7/03	2.03	SV1	20100520	individual	2
SAT1	VNT	SAT1 ZAM 1/06	SAT1 KNP 7/03	2.37	SV1	20100520	individual	3
SAT1	VNT	SAT1 ZAM 1/06	SAT1 KNP 7/03	2.27	SV1	20100520	individual	4
SAT1	VNT	SAT1 ZAM 1/06	SAT1 KNP 7/03	1.79	SV1	20100520	individual	5
SAT1	VNT	SAT1 SAR 9/81	SAT1 KNP 7/03	2.79	SV1	20100520	individual	1
SAT1	VNT	SAT1 SAR 9/81	SAT1 KNP 7/03	2.39	SV1	20100520	individual	2
SAT1	VNT	SAT1 SAR 9/81	SAT1 KNP 7/03	2.55	SV1	20100520	individual	3
SAT1	VNT	SAT1 SAR 9/81	SAT1 KNP 7/03	2.27	SV1	20100520	individual	4
SAT1	VNT	SAT1 SAR 9/81	SAT1 KNP 7/03	2.57	SV1	20100520	individual	5
SAT1	VNT	SAT1 BOT 1/06	SAT1 KNP 7/03	2.26	SV3	20100511	individual	1
SAT1	VNT	SAT1 BOT 1/06	SAT1 KNP 7/03	2.16	SV3	20100511	individual	2
SAT1	VNT	SAT1 BOT 1/06	SAT1 KNP 7/03	1.86	SV3	20100511	individual	3
SAT1	VNT	SAT1 BOT 1/06	SAT1 KNP 7/03	2.86	SV3	20100511	individual	4
SAT1	VNT	SAT1 BOT 1/06	SAT1 KNP 7/03	2.06	SV3	20100511	individual	5
SAT1	VNT	SAT1 KNP 196/91	SAT1 KNP 7/03	2.06	SV3	20100511	individual	1
SAT1	VNT	SAT1 KNP 196/91	SAT1 KNP 7/03	1.95	SV3	20100511	individual	2
SAT1	VNT	SAT1 KNP 196/91	SAT1 KNP 7/03	1.65	SV3	20100511	individual	3
SAT1	VNT	SAT1 KNP 196/91	SAT1 KNP 7/03	2.16	SV3	20100511	individual	4
SAT1	VNT	SAT1 KNP 196/91	SAT1 KNP 7/03	2.36	SV3	20100511	individual	5
SAT1	VNT	SAT1 ZAM 1/06	SAT1 KNP 7/03	1.76	SV3	20100511	individual	1
SAT1	VNT	SAT1 ZAM 1/06	SAT1 KNP 7/03	1.95	SV3	20100511	individual	2
SAT1	VNT	SAT1 ZAM 1/06	SAT1 KNP 7/03	2.16	SV3	20100511	individual	3
SAT1	VNT	SAT1 ZAM 1/06	SAT1 KNP 7/03	2.16	SV3	20100511	individual	4
SAT1	VNT	SAT1 ZAM 1/06	SAT1 KNP 7/03	1.76	SV3	20100511	individual	5
SAT1	VNT	SAT1 SAR 9/81	SAT1 KNP 7/03	2.66	SV3	20100511	individual	1
SAT1	VNT	SAT1 SAR 9/81	SAT1 KNP 7/03	2.26	SV3	20100511	individual	2
SAT1	VNT	SAT1 SAR 9/81	SAT1 KNP 7/03	2.56	SV3	20100511	individual	3
SAT1	VNT	SAT1 SAR 9/81	SAT1 KNP 7/03	2.76	SV3	20100511	individual	4
SAT1	VNT	SAT1 SAR 9/81	SAT1 KNP 7/03	2.76	SV3	20100511	individual	5
SAT1	VNT	SAT1 BOT 1/06	SAT1 KNP 7/03	2.36	SV3	20100607	individual	1
SAT1	VNT	SAT1 BOT 1/06	SAT1 KNP 7/03	2.46	SV3	20100607	individual	2
SAT1	VNT	SAT1 BOT 1/06	SAT1 KNP 7/03	1.95	SV3	20100607	individual	3
SAT1	VNT	SAT1 BOT 1/06	SAT1 KNP 7/03	2.66	SV3	20100607	individual	4
SAT1	VNT	SAT1 BOT 1/06	SAT1 KNP 7/03	2.56	SV3	20100607	individual	5
SAT1	VNT	SAT1 KNP 196/91	SAT1 KNP 7/03	2.56	SV3	20100607	individual	1
SAT1	VNT	SAT1 KNP 196/91	SAT1 KNP 7/03	2.26	SV3	20100607	individual	2
SAT1	VNT	SAT1 KNP 196/91	SAT1 KNP 7/03	2.36	SV3	20100607	individual	3
SAT1	VNT	SAT1 KNP 196/91	SAT1 KNP 7/03	2.56	SV3	20100607	individual	4
SAT1	VNT	SAT1 KNP 196/91	SAT1 KNP 7/03	2.36	SV3	20100607	individual	5
SAT1	VNT	SAT1 ZAM 1/06	SAT1 KNP 7/03	2.36	SV3	20100607	individual	1
SAT1	VNT	SAT1 ZAM 1/06	SAT1 KNP 7/03	2.56	SV3	20100607	individual	2
SAT1	VNT	SAT1 ZAM 1/06	SAT1 KNP 7/03	2.46	SV3	20100607	individual	3
SAT1	VNT	SAT1 ZAM 1/06	SAT1 KNP 7/03	2.46	SV3	20100607	individual	4
SAT1	VNT	SAT1 ZAM 1/06	SAT1 KNP 7/03	2.16	SV3	20100607	individual	5
SAT1	VNT	SAT1 SAR 9/81	SAT1 KNP 7/03	2.76	SV3	20100607	individual	1
SAT1	VNT	SAT1 SAR 9/81	SAT1 KNP 7/03	2.66	SV3	20100607	individual	2
SAT1	VNT	SAT1 SAR 9/81	SAT1 KNP 7/03	2.56	SV3	20100607	individual	3
SAT1	VNT	SAT1 SAR 9/81	SAT1 KNP 7/03	2.46	SV3	20100607	individual	4
SAT1	VNT	SAT1 SAR 9/81	SAT1 KNP 7/03	2.86	SV3	20100607	individual	5
SAT1	VNT	SAT1 BOT 1/06	SAT1 SAR 2/10	1.74	SV1	20101122	individual	1
SAT1	VNT	SAT1 BOT 1/06	SAT1 SAR 2/10	2.03	SV1	20101122	individual	2
SAT1	VNT	SAT1 BOT 1/06	SAT1 SAR 2/10	1.26	SV1	20101122	individual	3
SAT1	VNT	SAT1 BOT 1/06	SAT1 SAR 2/10	2.24	SV1	20101122	individual	4
SAT1	VNT	SAT1 BOT 1/06	SAT1 SAR 2/10	2.21	SV1	20101122	individual	5
SAT1	VNT	SAT1 KNP 196/91	SAT1 SAR 2/10	2.22	SV1	20101122	individual	1
SAT1	VNT	SAT1 KNP 196/91	SAT1 SAR 2/10	1.65	SV1	20101122	individual	2
SAT1	VNT	SAT1 KNP 196/91	SAT1 SAR 2/10	1.91	SV1	20101122	individual	3
SAT1	VNT	SAT1 KNP 196/91	SAT1 SAR 2/10	2.52	SV1	20101122	individual	4
SAT1	VNT	SAT1 KNP 196/91	SAT1 SAR 2/10	2.62	SV1	20101122	individual	5
SAT1	VNT	SAT1 ZAM 1/06	SAT1 SAR 2/10	1.35	SV1	20101122	individual	1
SAT1	VNT	SAT1 ZAM 1/06	SAT1 SAR 2/10	1.3	SV1	20101122	individual	2
SAT1	VNT	SAT1 ZAM 1/06	SAT1 SAR 2/10	1.63	SV1	20101122	individual	3
SAT1	VNT	SAT1 ZAM 1/06	SAT1 SAR 2/10	1.36	SV1	20101122	individual	4
SAT1	VNT	SAT1 ZAM 1/06	SAT1 SAR 2/10	1.63	SV1	20101122	individual	5
SAT1	VNT	SAT1 SAR 9/81	SAT1 SAR 2/10	1.56	SV1	20101122	individual	1
SAT1	VNT	SAT1 SAR 9/81	SAT1 SAR 2/10	1.63	SV1	20101122	individual	2
SAT1	VNT	SAT1 SAR 9/81	SAT1 SAR 2/10	1.81	SV1	20101122	individual	3
SAT1	VNT	SAT1 SAR 9/81	SAT1 SAR 2/10	1.42	SV1	20101122	individual	4
SAT1	VNT	SAT1 SAR 9/81	SAT1 SAR 2/10	1.44	SV1	20101122	individual	5
SAT1	VNT	SAT1 BOT 1/06	SAT1 SAR 2/10	1.79	SV1	20101129	individual	1
SAT1	VNT	SAT1 BOT 1/06	SAT1 SAR 2/10	1.95	SV1	20101129	individual	2
SAT1	VNT	SAT1 BOT 1/06	SAT1 SAR 2/10	1.31	SV1	20101129	individual	3
SAT1	VNT	SAT1 BOT 1/06	SAT1 SAR 2/10	2.03	SV1	20101129	individual	4
SAT1	VNT	SAT1 BOT 1/06	SAT1 SAR 2/10	1.66	SV1	20101129	individual	5
SAT1	VNT	SAT1 KNP 196/91	SAT1 SAR 2/10	2.05	SV1	20101129	individual	1
SAT1	VNT	SAT1 KNP 196/91	SAT1 SAR 2/10	1.44	SV1	20101129	individual	2
SAT1	VNT	SAT1 KNP 196/91	SAT1 SAR 2/10	1.29	SV1	20101129	individual	3
SAT1	VNT	SAT1 KNP 196/91	SAT1 SAR 2/10	2	SV1	20101129	individual	4
SAT1	VNT	SAT1 KNP 196/91	SAT1 SAR 2/10	2.1	SV1	20101129	individual	5
SAT1	VNT	SAT1 ZAM 1/06	SAT1 SAR 2/10	1.2	SV1	20101129	individual	1
SAT1	VNT	SAT1 ZAM 1/06	SAT1 SAR 2/10	1.31	SV1	20101129	individual	2
SAT1	VNT	SAT1 ZAM 1/06	SAT1 SAR 2/10	1.6	SV1	20101129	individual	3
SAT1	VNT	SAT1 ZAM 1/06	SAT1 SAR 2/10	0.7	SV1	20101129	individual	4
SAT1	VNT	SAT1 ZAM 1/06	SAT1 SAR 2/10	1.59	SV1	20101129	individual	5
SAT1	VNT	SAT1 SAR 9/81	SAT1 SAR 2/10	1.86	SV1	20101129	individual	1
SAT1	VNT	SAT1 SAR 9/81	SAT1 SAR 2/10	1.45	SV1	20101129	individual	2
SAT1	VNT	SAT1 SAR 9/81	SAT1 SAR 2/10	1.64	SV1	20101129	individual	3
SAT1	VNT	SAT1 SAR 9/81	SAT1 SAR 2/10	0.95	SV1	20101129	individual	4
SAT1	VNT	SAT1 SAR 9/81	SAT1 SAR 2/10	0.95	SV1	20101129	individual	5
SAT1	VNT	SAT1 BOT 1/06	SAT1 NAM 308/98	2.69	SV4	20100426	individual	1
SAT1	VNT	SAT1 BOT 1/06	SAT1 NAM 308/98	2.95	SV4	20100426	individual	2
SAT1	VNT	SAT1 BOT 1/06	SAT1 NAM 308/98	2.88	SV4	20100426	individual	3
SAT1	VNT	SAT1 BOT 1/06	SAT1 NAM 308/98	3.13	SV4	20100426	individual	4
SAT1	VNT	SAT1 BOT 1/06	SAT1 NAM 308/98	2.8	SV4	20100426	individual	5
SAT1	VNT	SAT1 KNP 196/91	SAT1 NAM 308/98	2.63	SV4	20100426	individual	1
SAT1	VNT	SAT1 KNP 196/91	SAT1 NAM 308/98	2.11	SV4	20100426	individual	2
SAT1	VNT	SAT1 KNP 196/91	SAT1 NAM 308/98	1.84	SV4	20100426	individual	3
SAT1	VNT	SAT1 KNP 196/91	SAT1 NAM 308/98	2.41	SV4	20100426	individual	4
SAT1	VNT	SAT1 KNP 196/91	SAT1 NAM 308/98	2.41	SV4	20100426	individual	5
SAT1	VNT	SAT1 ZAM 1/06	SAT1 NAM 308/98	2.49	SV4	20100426	individual	1
SAT1	VNT	SAT1 ZAM 1/06	SAT1 NAM 308/98	2.25	SV4	20100426	individual	2
SAT1	VNT	SAT1 ZAM 1/06	SAT1 NAM 308/98	1.95	SV4	20100426	individual	3
SAT1	VNT	SAT1 ZAM 1/06	SAT1 NAM 308/98	2.89	SV4	20100426	individual	4
SAT1	VNT	SAT1 ZAM 1/06	SAT1 NAM 308/98	1.82	SV4	20100426	individual	5
SAT1	VNT	SAT1 SAR 9/81	SAT1 NAM 308/98	1.24	SV4	20100426	individual	1
SAT1	VNT	SAT1 SAR 9/81	SAT1 NAM 308/98	1.52	SV4	20100426	individual	2
SAT1	VNT	SAT1 SAR 9/81	SAT1 NAM 308/98	2.3	SV4	20100426	individual	3
SAT1	VNT	SAT1 SAR 9/81	SAT1 NAM 308/98	2.4	SV4	20100426	individual	4
SAT1	VNT	SAT1 SAR 9/81	SAT1 NAM 308/98	2.8	SV4	20100426	individual	5
SAT1	VNT	SAT1 BOT 1/06	SAT1 NAM 308/98	2.48	SV2	20100524	individual	1
SAT1	VNT	SAT1 BOT 1/06	SAT1 NAM 308/98	2.47	SV2	20100524	individual	2
SAT1	VNT	SAT1 BOT 1/06	SAT1 NAM 308/98	2.17	SV2	20100524	individual	3
SAT1	VNT	SAT1 BOT 1/06	SAT1 NAM 308/98	2.7	SV2	20100524	individual	4
SAT1	VNT	SAT1 BOT 1/06	SAT1 NAM 308/98	2.76	SV2	20100524	individual	5
SAT1	VNT	SAT1 KNP 196/91	SAT1 NAM 308/98	2.66	SV2	20100524	individual	1
SAT1	VNT	SAT1 KNP 196/91	SAT1 NAM 308/98	2.08	SV2	20100524	individual	2
SAT1	VNT	SAT1 KNP 196/91	SAT1 NAM 308/98	2.17	SV2	20100524	individual	3
SAT1	VNT	SAT1 KNP 196/91	SAT1 NAM 308/98	2.35	SV2	20100524	individual	4
SAT1	VNT	SAT1 KNP 196/91	SAT1 NAM 308/98	2.08	SV2	20100524	individual	5
SAT1	VNT	SAT1 ZAM 1/06	SAT1 NAM 308/98	1.67	SV2	20100524	individual	1
SAT1	VNT	SAT1 ZAM 1/06	SAT1 NAM 308/98	1.73	SV2	20100524	individual	2
SAT1	VNT	SAT1 ZAM 1/06	SAT1 NAM 308/98	2.16	SV2	20100524	individual	3
SAT1	VNT	SAT1 ZAM 1/06	SAT1 NAM 308/98	1.99	SV2	20100524	individual	4
SAT1	VNT	SAT1 ZAM 1/06	SAT1 NAM 308/98	1.98	SV2	20100524	individual	5
SAT1	VNT	SAT1 SAR 9/81	SAT1 NAM 308/98	1.53	SV2	20100524	individual	1
SAT1	VNT	SAT1 SAR 9/81	SAT1 NAM 308/98	1.53	SV2	20100524	individual	2
SAT1	VNT	SAT1 SAR 9/81	SAT1 NAM 308/98	1.99	SV2	20100524	individual	3
SAT1	VNT	SAT1 SAR 9/81	SAT1 NAM 308/98	1.78	SV2	20100524	individual	4
SAT1	VNT	SAT1 SAR 9/81	SAT1 NAM 308/98	2.18	SV2	20100524	individual	5
SAT1	VNT	SAT1 BOT 1/06	SAT1 NAM 308/98	2.06	SV3	20100517	individual	1
SAT1	VNT	SAT1 BOT 1/06	SAT1 NAM 308/98	2.16	SV3	20100517	individual	2
SAT1	VNT	SAT1 BOT 1/06	SAT1 NAM 308/98	2.06	SV3	20100517	individual	3
SAT1	VNT	SAT1 BOT 1/06	SAT1 NAM 308/98	2.46	SV3	20100517	individual	4
SAT1	VNT	SAT1 BOT 1/06	SAT1 NAM 308/98	2.26	SV3	20100517	individual	5
SAT1	VNT	SAT1 KNP 196/91	SAT1 NAM 308/98	1.86	SV3	20100517	individual	1
SAT1	VNT	SAT1 KNP 196/91	SAT1 NAM 308/98	1.76	SV3	20100517	individual	2
SAT1	VNT	SAT1 KNP 196/91	SAT1 NAM 308/98	1.76	SV3	20100517	individual	3
SAT1	VNT	SAT1 KNP 196/91	SAT1 NAM 308/98	2.16	SV3	20100517	individual	4
SAT1	VNT	SAT1 KNP 196/91	SAT1 NAM 308/98	2.06	SV3	20100517	individual	5
SAT1	VNT	SAT1 ZAM 1/06	SAT1 NAM 308/98	1.76	SV3	20100517	individual	1
SAT1	VNT	SAT1 ZAM 1/06	SAT1 NAM 308/98	1.65	SV3	20100517	individual	2
SAT1	VNT	SAT1 ZAM 1/06	SAT1 NAM 308/98	2.06	SV3	20100517	individual	3
SAT1	VNT	SAT1 ZAM 1/06	SAT1 NAM 308/98	1.86	SV3	20100517	individual	4
SAT1	VNT	SAT1 ZAM 1/06	SAT1 NAM 308/98	1.56	SV3	20100517	individual	5
SAT1	VNT	SAT1 SAR 9/81	SAT1 NAM 308/98	1.95	SV3	20100517	individual	1
SAT1	VNT	SAT1 SAR 9/81	SAT1 NAM 308/98	2.06	SV3	20100517	individual	2
SAT1	VNT	SAT1 SAR 9/81	SAT1 NAM 308/98	2.16	SV3	20100517	individual	3
SAT1	VNT	SAT1 SAR 9/81	SAT1 NAM 308/98	1.95	SV3	20100517	individual	4
SAT1	VNT	SAT1 SAR 9/81	SAT1 NAM 308/98	1.95	SV3	20100517	individual	5
SAT1	VNT	SAT1 BOT 1/06	SAT1 ZIM 3/03	1.68	SV1	20100716	individual	1
SAT1	VNT	SAT1 BOT 1/06	SAT1 ZIM 3/03	1.57	SV1	20100716	individual	2
SAT1	VNT	SAT1 BOT 1/06	SAT1 ZIM 3/03	1.57	SV1	20100716	individual	3
SAT1	VNT	SAT1 BOT 1/06	SAT1 ZIM 3/03	2.09	SV1	20100716	individual	4
SAT1	VNT	SAT1 BOT 1/06	SAT1 ZIM 3/03	2.13	SV1	20100716	individual	5
SAT1	VNT	SAT1 KNP 196/91	SAT1 ZIM 3/03	1.48	SV1	20100716	individual	1
SAT1	VNT	SAT1 KNP 196/91	SAT1 ZIM 3/03	1.95	SV1	20100716	individual	2
SAT1	VNT	SAT1 KNP 196/91	SAT1 ZIM 3/03	1.7	SV1	20100716	individual	3
SAT1	VNT	SAT1 KNP 196/91	SAT1 ZIM 3/03	1.66	SV1	20100716	individual	4
SAT1	VNT	SAT1 KNP 196/91	SAT1 ZIM 3/03	1.26	SV1	20100716	individual	5
SAT1	VNT	SAT1 ZAM 1/06	SAT1 ZIM 3/03	1.73	SV1	20100716	individual	1
SAT1	VNT	SAT1 ZAM 1/06	SAT1 ZIM 3/03	1.22	SV1	20100716	individual	2
SAT1	VNT	SAT1 ZAM 1/06	SAT1 ZIM 3/03	1.37	SV1	20100716	individual	3
SAT1	VNT	SAT1 ZAM 1/06	SAT1 ZIM 3/03	1.41	SV1	20100716	individual	4
SAT1	VNT	SAT1 ZAM 1/06	SAT1 ZIM 3/03	1.81	SV1	20100716	individual	5
SAT1	VNT	SAT1 SAR 9/81	SAT1 ZIM 3/03	1.7	SV1	20100716	individual	1
SAT1	VNT	SAT1 SAR 9/81	SAT1 ZIM 3/03	1.91	SV1	20100716	individual	2
SAT1	VNT	SAT1 SAR 9/81	SAT1 ZIM 3/03	1.76	SV1	20100716	individual	3
SAT1	VNT	SAT1 SAR 9/81	SAT1 ZIM 3/03	1.44	SV1	20100716	individual	4
SAT1	VNT	SAT1 SAR 9/81	SAT1 ZIM 3/03	2.31	SV1	20100716	individual	5
SAT1	VNT	SAT1 BOT 1/06	SAT1 ZIM 3/03	2.37	SV1	20100719	individual	1
SAT1	VNT	SAT1 BOT 1/06	SAT1 ZIM 3/03	2.85	SV1	20100719	individual	2
SAT1	VNT	SAT1 BOT 1/06	SAT1 ZIM 3/03	2.45	SV1	20100719	individual	3
SAT1	VNT	SAT1 BOT 1/06	SAT1 ZIM 3/03	2.4	SV1	20100719	individual	4
SAT1	VNT	SAT1 BOT 1/06	SAT1 ZIM 3/03	3.02	SV1	20100719	individual	5
SAT1	VNT	SAT1 KNP 196/91	SAT1 ZIM 3/03	2.3	SV1	20100719	individual	1
SAT1	VNT	SAT1 KNP 196/91	SAT1 ZIM 3/03	2.42	SV1	20100719	individual	2
SAT1	VNT	SAT1 KNP 196/91	SAT1 ZIM 3/03	2.21	SV1	20100719	individual	3
SAT1	VNT	SAT1 KNP 196/91	SAT1 ZIM 3/03	2.4	SV1	20100719	individual	4
SAT1	VNT	SAT1 KNP 196/91	SAT1 ZIM 3/03	2.29	SV1	20100719	individual	5
SAT1	VNT	SAT1 ZAM 1/06	SAT1 ZIM 3/03	2.25	SV1	20100719	individual	1
SAT1	VNT	SAT1 ZAM 1/06	SAT1 ZIM 3/03	2.44	SV1	20100719	individual	2
SAT1	VNT	SAT1 ZAM 1/06	SAT1 ZIM 3/03	2.1	SV1	20100719	individual	3
SAT1	VNT	SAT1 ZAM 1/06	SAT1 ZIM 3/03	2.26	SV1	20100719	individual	4
SAT1	VNT	SAT1 ZAM 1/06	SAT1 ZIM 3/03	2.26	SV1	20100719	individual	5
SAT1	VNT	SAT1 SAR 9/81	SAT1 ZIM 3/03	3.1	SV1	20100719	individual	1
SAT1	VNT	SAT1 SAR 9/81	SAT1 ZIM 3/03	2.6	SV1	20100719	individual	2
SAT1	VNT	SAT1 SAR 9/81	SAT1 ZIM 3/03	2.67	SV1	20100719	individual	3
SAT1	VNT	SAT1 SAR 9/81	SAT1 ZIM 3/03	2.59	SV1	20100719	individual	4
SAT1	VNT	SAT1 SAR 9/81	SAT1 ZIM 3/03	2.9	SV1	20100719	individual	5
SAT1	VNT	SAT1 BOT 1/06	SAT1 NAM 272/98	1.76	SV1	20110225	individual	1
SAT1	VNT	SAT1 BOT 1/06	SAT1 NAM 272/98	1.95	SV1	20110225	individual	2
SAT1	VNT	SAT1 BOT 1/06	SAT1 NAM 272/98	1.76	SV1	20110225	individual	3
SAT1	VNT	SAT1 BOT 1/06	SAT1 NAM 272/98	1.95	SV1	20110225	individual	4
SAT1	VNT	SAT1 BOT 1/06	SAT1 NAM 272/98	1.86	SV1	20110225	individual	5
SAT1	VNT	SAT1 KNP 196/91	SAT1 NAM 272/98	2.26	SV1	20110225	individual	1
SAT1	VNT	SAT1 KNP 196/91	SAT1 NAM 272/98	1.36	SV1	20110225	individual	2
SAT1	VNT	SAT1 KNP 196/91	SAT1 NAM 272/98	1.56	SV1	20110225	individual	3
SAT1	VNT	SAT1 KNP 196/91	SAT1 NAM 272/98	2.06	SV1	20110225	individual	4
SAT1	VNT	SAT1 KNP 196/91	SAT1 NAM 272/98	2.16	SV1	20110225	individual	5
SAT1	VNT	SAT1 ZAM 1/06	SAT1 NAM 272/98	1.56	SV1	20110225	individual	1
SAT1	VNT	SAT1 ZAM 1/06	SAT1 NAM 272/98	1.65	SV1	20110225	individual	2
SAT1	VNT	SAT1 ZAM 1/06	SAT1 NAM 272/98	1.65	SV1	20110225	individual	3
SAT1	VNT	SAT1 ZAM 1/06	SAT1 NAM 272/98	1.86	SV1	20110225	individual	4
SAT1	VNT	SAT1 ZAM 1/06	SAT1 NAM 272/98	1.36	SV1	20110225	individual	5
SAT1	VNT	SAT1 SAR 9/81	SAT1 NAM 272/98	1.65	SV1	20110225	individual	1
SAT1	VNT	SAT1 SAR 9/81	SAT1 NAM 272/98	1.86	SV1	20110225	individual	2
SAT1	VNT	SAT1 SAR 9/81	SAT1 NAM 272/98	1.76	SV1	20110225	individual	3
SAT1	VNT	SAT1 SAR 9/81	SAT1 NAM 272/98	1.95	SV1	20110225	individual	4
SAT1	VNT	SAT1 SAR 9/81	SAT1 NAM 272/98	1.95	SV1	20110225	individual	5
SAT1	VNT	SAT1 BOT 1/06	SAT1 NAM 272/98	1.65	SV1	20110225	individual	1
SAT1	VNT	SAT1 BOT 1/06	SAT1 NAM 272/98	1.86	SV1	20110225	individual	2
SAT1	VNT	SAT1 BOT 1/06	SAT1 NAM 272/98	1.76	SV1	20110225	individual	3
SAT1	VNT	SAT1 BOT 1/06	SAT1 NAM 272/98	2.16	SV1	20110225	individual	4
SAT1	VNT	SAT1 BOT 1/06	SAT1 NAM 272/98	1.76	SV1	20110225	individual	5
SAT1	VNT	SAT1 KNP 196/91	SAT1 NAM 272/98	1.86	SV1	20110225	individual	1
SAT1	VNT	SAT1 KNP 196/91	SAT1 NAM 272/98	1.76	SV1	20110225	individual	2
SAT1	VNT	SAT1 KNP 196/91	SAT1 NAM 272/98	1.86	SV1	20110225	individual	3
SAT1	VNT	SAT1 KNP 196/91	SAT1 NAM 272/98	1.76	SV1	20110225	individual	4
SAT1	VNT	SAT1 KNP 196/91	SAT1 NAM 272/98	1.76	SV1	20110225	individual	5
SAT1	VNT	SAT1 ZAM 1/06	SAT1 NAM 272/98	1.45	SV1	20110225	individual	1
SAT1	VNT	SAT1 ZAM 1/06	SAT1 NAM 272/98	1.56	SV1	20110225	individual	2
SAT1	VNT	SAT1 ZAM 1/06	SAT1 NAM 272/98	1.65	SV1	20110225	individual	3
SAT1	VNT	SAT1 ZAM 1/06	SAT1 NAM 272/98	1.86	SV1	20110225	individual	4
SAT1	VNT	SAT1 ZAM 1/06	SAT1 NAM 272/98	1.86	SV1	20110225	individual	5
SAT1	VNT	SAT1 SAR 9/81	SAT1 NAM 272/98	1.45	SV1	20110225	individual	1
SAT1	VNT	SAT1 SAR 9/81	SAT1 NAM 272/98	1.56	SV1	20110225	individual	2
SAT1	VNT	SAT1 SAR 9/81	SAT1 NAM 272/98	1.86	SV1	20110225	individual	3
SAT1	VNT	SAT1 SAR 9/81	SAT1 NAM 272/98	1.56	SV1	20110225	individual	4
SAT1	VNT	SAT1 SAR 9/81	SAT1 NAM 272/98	1.76	SV1	20110225	individual	5
SAT1	VNT	SAT1 BOT 1/06	SAT1 ZAM 2/93	1.53	SV1	20110307	individual	1
SAT1	VNT	SAT1 BOT 1/06	SAT1 ZAM 2/93	1.71	SV1	20110307	individual	2
SAT1	VNT	SAT1 BOT 1/06	SAT1 ZAM 2/93	1.5	SV1	20110307	individual	3
SAT1	VNT	SAT1 BOT 1/06	SAT1 ZAM 2/93	2.08	SV1	20110307	individual	4
SAT1	VNT	SAT1 BOT 1/06	SAT1 ZAM 2/93	1.69	SV1	20110307	individual	5
SAT1	VNT	SAT1 KNP 196/91	SAT1 ZAM 2/93	1.78	SV1	20110307	individual	1
SAT1	VNT	SAT1 KNP 196/91	SAT1 ZAM 2/93	1.5	SV1	20110307	individual	2
SAT1	VNT	SAT1 KNP 196/91	SAT1 ZAM 2/93	1.69	SV1	20110307	individual	3
SAT1	VNT	SAT1 KNP 196/91	SAT1 ZAM 2/93	1.53	SV1	20110307	individual	4
SAT1	VNT	SAT1 KNP 196/91	SAT1 ZAM 2/93	1.67	SV1	20110307	individual	5
SAT1	VNT	SAT1 ZAM 1/06	SAT1 ZAM 2/93	1.57	SV1	20110307	individual	1
SAT1	VNT	SAT1 ZAM 1/06	SAT1 ZAM 2/93	1.32	SV1	20110307	individual	2
SAT1	VNT	SAT1 ZAM 1/06	SAT1 ZAM 2/93	1.32	SV1	20110307	individual	3
SAT1	VNT	SAT1 ZAM 1/06	SAT1 ZAM 2/93	1.57	SV1	20110307	individual	4
SAT1	VNT	SAT1 ZAM 1/06	SAT1 ZAM 2/93	1.63	SV1	20110307	individual	5
SAT1	VNT	SAT1 SAR 9/81	SAT1 ZAM 2/93	1.13	SV1	20110307	individual	1
SAT1	VNT	SAT1 SAR 9/81	SAT1 ZAM 2/93	1.34	SV1	20110307	individual	2
SAT1	VNT	SAT1 SAR 9/81	SAT1 ZAM 2/93	1.53	SV1	20110307	individual	3
SAT1	VNT	SAT1 SAR 9/81	SAT1 ZAM 2/93	1.87	SV1	20110307	individual	4
SAT1	VNT	SAT1 SAR 9/81	SAT1 ZAM 2/93	1.67	SV1	20110307	individual	5
SAT1	VNT	SAT1 BOT 1/06	SAT1 ZAM 2/93	1.53	SV1	20110307	individual	1
SAT1	VNT	SAT1 BOT 1/06	SAT1 ZAM 2/93	1.61	SV1	20110307	individual	2
SAT1	VNT	SAT1 BOT 1/06	SAT1 ZAM 2/93	1.7	SV1	20110307	individual	3
SAT1	VNT	SAT1 BOT 1/06	SAT1 ZAM 2/93	1.85	SV1	20110307	individual	4
SAT1	VNT	SAT1 BOT 1/06	SAT1 ZAM 2/93	1.7	SV1	20110307	individual	5
SAT1	VNT	SAT1 KNP 196/91	SAT1 ZAM 2/93	1.88	SV1	20110307	individual	1
SAT1	VNT	SAT1 KNP 196/91	SAT1 ZAM 2/93	1.78	SV1	20110307	individual	2
SAT1	VNT	SAT1 KNP 196/91	SAT1 ZAM 2/93	1.7	SV1	20110307	individual	3
SAT1	VNT	SAT1 KNP 196/91	SAT1 ZAM 2/93	1.79	SV1	20110307	individual	4
SAT1	VNT	SAT1 KNP 196/91	SAT1 ZAM 2/93	1.52	SV1	20110307	individual	5
SAT1	VNT	SAT1 ZAM 1/06	SAT1 ZAM 2/93	1.78	SV1	20110307	individual	1
SAT1	VNT	SAT1 ZAM 1/06	SAT1 ZAM 2/93	1.13	SV1	20110307	individual	2
SAT1	VNT	SAT1 ZAM 1/06	SAT1 ZAM 2/93	1.63	SV1	20110307	individual	3
SAT1	VNT	SAT1 ZAM 1/06	SAT1 ZAM 2/93	1.96	SV1	20110307	individual	4
SAT1	VNT	SAT1 ZAM 1/06	SAT1 ZAM 2/93	1.24	SV1	20110307	individual	5
SAT1	VNT	SAT1 SAR 9/81	SAT1 ZAM 2/93	1.24	SV1	20110307	individual	1
SAT1	VNT	SAT1 SAR 9/81	SAT1 ZAM 2/93	1.32	SV1	20110307	individual	2
SAT1	VNT	SAT1 SAR 9/81	SAT1 ZAM 2/93	1.32	SV1	20110307	individual	3
SAT1	VNT	SAT1 SAR 9/81	SAT1 ZAM 2/93	1.69	SV1	20110307	individual	4
SAT1	VNT	SAT1 SAR 9/81	SAT1 ZAM 2/93	1.52	SV1	20110307	individual	5
SAT1	VNT	SAT1 BOT 1/06	SAT1 SAR 8/02	2.16	SV1	20101210	individual	1
SAT1	VNT	SAT1 BOT 1/06	SAT1 SAR 8/02	2.06	SV1	20101210	individual	2
SAT1	VNT	SAT1 BOT 1/06	SAT1 SAR 8/02	1.02	SV1	20101210	individual	3
SAT1	VNT	SAT1 BOT 1/06	SAT1 SAR 8/02	2.75	SV1	20101210	individual	4
SAT1	VNT	SAT1 BOT 1/06	SAT1 SAR 8/02	1.53	SV1	20101210	individual	5
SAT1	VNT	SAT1 KNP 196/91	SAT1 SAR 8/02	2.54	SV1	20101210	individual	1
SAT1	VNT	SAT1 KNP 196/91	SAT1 SAR 8/02	1.99	SV1	20101210	individual	2
SAT1	VNT	SAT1 KNP 196/91	SAT1 SAR 8/02	1.78	SV1	20101210	individual	3
SAT1	VNT	SAT1 KNP 196/91	SAT1 SAR 8/02	2.08	SV1	20101210	individual	4
SAT1	VNT	SAT1 KNP 196/91	SAT1 SAR 8/02	2.65	SV1	20101210	individual	5
SAT1	VNT	SAT1 ZAM 1/06	SAT1 SAR 8/02	1.02	SV1	20101210	individual	1
SAT1	VNT	SAT1 ZAM 1/06	SAT1 SAR 8/02	1.63	SV1	20101210	individual	2
SAT1	VNT	SAT1 ZAM 1/06	SAT1 SAR 8/02	2.15	SV1	20101210	individual	3
SAT1	VNT	SAT1 ZAM 1/06	SAT1 SAR 8/02	2.05	SV1	20101210	individual	4
SAT1	VNT	SAT1 ZAM 1/06	SAT1 SAR 8/02	1.67	SV1	20101210	individual	5
SAT1	VNT	SAT1 SAR 9/81	SAT1 SAR 8/02	1.9	SV1	20101210	individual	1
SAT1	VNT	SAT1 SAR 9/81	SAT1 SAR 8/02	2.25	SV1	20101210	individual	2
SAT1	VNT	SAT1 SAR 9/81	SAT1 SAR 8/02	2.25	SV1	20101210	individual	3
SAT1	VNT	SAT1 SAR 9/81	SAT1 SAR 8/02	1.48	SV1	20101210	individual	4
SAT1	VNT	SAT1 SAR 9/81	SAT1 SAR 8/02	1.24	SV1	20101210	individual	5
SAT1	VNT	SAT1 BOT 1/06	SAT1 SAR 8/02	2.45	SV2	20101210	individual	1
SAT1	VNT	SAT1 BOT 1/06	SAT1 SAR 8/02	2.5	SV2	20101210	individual	2
SAT1	VNT	SAT1 BOT 1/06	SAT1 SAR 8/02	2.59	SV2	20101210	individual	3
SAT1	VNT	SAT1 BOT 1/06	SAT1 SAR 8/02	3.1	SV2	20101210	individual	4
SAT1	VNT	SAT1 BOT 1/06	SAT1 SAR 8/02	2.74	SV2	20101210	individual	5
SAT1	VNT	SAT1 KNP 196/91	SAT1 SAR 8/02	3.05	SV2	20101210	individual	1
SAT1	VNT	SAT1 KNP 196/91	SAT1 SAR 8/02	2.46	SV2	20101210	individual	2
SAT1	VNT	SAT1 KNP 196/91	SAT1 SAR 8/02	2.37	SV2	20101210	individual	3
SAT1	VNT	SAT1 KNP 196/91	SAT1 SAR 8/02	2.7	SV2	20101210	individual	4
SAT1	VNT	SAT1 KNP 196/91	SAT1 SAR 8/02	2.9	SV2	20101210	individual	5
SAT1	VNT	SAT1 ZAM 1/06	SAT1 SAR 8/02	1.39	SV2	20101210	individual	1
SAT1	VNT	SAT1 ZAM 1/06	SAT1 SAR 8/02	1.79	SV2	20101210	individual	2
SAT1	VNT	SAT1 ZAM 1/06	SAT1 SAR 8/02	2.27	SV2	20101210	individual	3
SAT1	VNT	SAT1 ZAM 1/06	SAT1 SAR 8/02	2.4	SV2	20101210	individual	4
SAT1	VNT	SAT1 ZAM 1/06	SAT1 SAR 8/02	1.97	SV2	20101210	individual	5
SAT1	VNT	SAT1 SAR 9/81	SAT1 SAR 8/02	2.63	SV2	20101210	individual	1
SAT1	VNT	SAT1 SAR 9/81	SAT1 SAR 8/02	2.05	SV2	20101210	individual	2
SAT1	VNT	SAT1 SAR 9/81	SAT1 SAR 8/02	2.4	SV2	20101210	individual	3
SAT1	VNT	SAT1 SAR 9/81	SAT1 SAR 8/02	2.6	SV2	20101210	individual	4
SAT1	VNT	SAT1 SAR 9/81	SAT1 SAR 8/02	2.29	SV2	20101210	individual	5
SAT1	VNT	SAT1 BOT 1/06	SAT1 SAR 7/03	2.21	SV1	20101206	individual	1
SAT1	VNT	SAT1 BOT 1/06	SAT1 SAR 7/03	2.21	SV1	20101206	individual	2
SAT1	VNT	SAT1 BOT 1/06	SAT1 SAR 7/03	1.63	SV1	20101206	individual	3
SAT1	VNT	SAT1 BOT 1/06	SAT1 SAR 7/03	3.21	SV1	20101206	individual	4
SAT1	VNT	SAT1 BOT 1/06	SAT1 SAR 7/03	2.42	SV1	20101206	individual	5
SAT1	VNT	SAT1 KNP 196/91	SAT1 SAR 7/03	2.71	SV1	20101206	individual	1
SAT1	VNT	SAT1 KNP 196/91	SAT1 SAR 7/03	2.21	SV1	20101206	individual	2
SAT1	VNT	SAT1 KNP 196/91	SAT1 SAR 7/03	2.2	SV1	20101206	individual	3
SAT1	VNT	SAT1 KNP 196/91	SAT1 SAR 7/03	2.71	SV1	20101206	individual	4
SAT1	VNT	SAT1 KNP 196/91	SAT1 SAR 7/03	2.61	SV1	20101206	individual	5
SAT1	VNT	SAT1 ZAM 1/06	SAT1 SAR 7/03	1.3	SV1	20101206	individual	1
SAT1	VNT	SAT1 ZAM 1/06	SAT1 SAR 7/03	2.01	SV1	20101206	individual	2
SAT1	VNT	SAT1 ZAM 1/06	SAT1 SAR 7/03	2.32	SV1	20101206	individual	3
SAT1	VNT	SAT1 ZAM 1/06	SAT1 SAR 7/03	2.2	SV1	20101206	individual	4
SAT1	VNT	SAT1 ZAM 1/06	SAT1 SAR 7/03	1.54	SV1	20101206	individual	5
SAT1	VNT	SAT1 SAR 9/81	SAT1 SAR 7/03	2.41	SV1	20101206	individual	1
SAT1	VNT	SAT1 SAR 9/81	SAT1 SAR 7/03	1.62	SV1	20101206	individual	2
SAT1	VNT	SAT1 SAR 9/81	SAT1 SAR 7/03	2.71	SV1	20101206	individual	3
SAT1	VNT	SAT1 SAR 9/81	SAT1 SAR 7/03	2.3	SV1	20101206	individual	4
SAT1	VNT	SAT1 SAR 9/81	SAT1 SAR 7/03	2.71	SV1	20101206	individual	5
SAT1	VNT	SAT1 BOT 1/06	SAT1 SAR 7/03	1.76	SV1	20110322	individual	1
SAT1	VNT	SAT1 BOT 1/06	SAT1 SAR 7/03	1.76	SV1	20110322	individual	2
SAT1	VNT	SAT1 BOT 1/06	SAT1 SAR 7/03	1.65	SV1	20110322	individual	3
SAT1	VNT	SAT1 BOT 1/06	SAT1 SAR 7/03	1.95	SV1	20110322	individual	4
SAT1	VNT	SAT1 BOT 1/06	SAT1 SAR 7/03	1.56	SV1	20110322	individual	5
SAT1	VNT	SAT1 KNP 196/91	SAT1 SAR 7/03	1.86	SV1	20110322	individual	1
SAT1	VNT	SAT1 KNP 196/91	SAT1 SAR 7/03	1.76	SV1	20110322	individual	2
SAT1	VNT	SAT1 KNP 196/91	SAT1 SAR 7/03	1.56	SV1	20110322	individual	3
SAT1	VNT	SAT1 KNP 196/91	SAT1 SAR 7/03	1.76	SV1	20110322	individual	4
SAT1	VNT	SAT1 KNP 196/91	SAT1 SAR 7/03	1.86	SV1	20110322	individual	5
SAT1	VNT	SAT1 ZAM 1/06	SAT1 SAR 7/03	1.15	SV1	20110322	individual	1
SAT1	VNT	SAT1 ZAM 1/06	SAT1 SAR 7/03	1.76	SV1	20110322	individual	2
SAT1	VNT	SAT1 ZAM 1/06	SAT1 SAR 7/03	1.86	SV1	20110322	individual	3
SAT1	VNT	SAT1 ZAM 1/06	SAT1 SAR 7/03	1.36	SV1	20110322	individual	4
SAT1	VNT	SAT1 ZAM 1/06	SAT1 SAR 7/03	1.36	SV1	20110322	individual	5
SAT1	VNT	SAT1 SAR 9/81	SAT1 SAR 7/03	1.56	SV1	20110322	individual	1
SAT1	VNT	SAT1 SAR 9/81	SAT1 SAR 7/03	1.86	SV1	20110322	individual	2
SAT1	VNT	SAT1 SAR 9/81	SAT1 SAR 7/03	1.86	SV1	20110322	individual	3
SAT1	VNT	SAT1 SAR 9/81	SAT1 SAR 7/03	1.56	SV1	20110322	individual	4
SAT1	VNT	SAT1 SAR 9/81	SAT1 SAR 7/03	1.36	SV1	20110322	individual	5
SAT1	VNT	SAT1 BOT 1/06	SAT1 SAR 7/03	1.34	SV2	20101206	individual	1
SAT1	VNT	SAT1 BOT 1/06	SAT1 SAR 7/03	1.56	SV2	20101206	individual	2
SAT1	VNT	SAT1 BOT 1/06	SAT1 SAR 7/03	1.15	SV2	20101206	individual	3
SAT1	VNT	SAT1 BOT 1/06	SAT1 SAR 7/03	2.51	SV2	20101206	individual	4
SAT1	VNT	SAT1 BOT 1/06	SAT1 SAR 7/03	2.22	SV2	20101206	individual	5
SAT1	VNT	SAT1 KNP 196/91	SAT1 SAR 7/03	2.32	SV2	20101206	individual	1
SAT1	VNT	SAT1 KNP 196/91	SAT1 SAR 7/03	2.01	SV2	20101206	individual	2
SAT1	VNT	SAT1 KNP 196/91	SAT1 SAR 7/03	1.36	SV2	20101206	individual	3
SAT1	VNT	SAT1 KNP 196/91	SAT1 SAR 7/03	1.36	SV2	20101206	individual	4
SAT1	VNT	SAT1 KNP 196/91	SAT1 SAR 7/03	1.91	SV2	20101206	individual	5
SAT1	VNT	SAT1 ZAM 1/06	SAT1 SAR 7/03	1.26	SV2	20101206	individual	2
SAT1	VNT	SAT1 ZAM 1/06	SAT1 SAR 7/03	1.91	SV2	20101206	individual	3
SAT1	VNT	SAT1 ZAM 1/06	SAT1 SAR 7/03	1.45	SV2	20101206	individual	4
SAT1	VNT	SAT1 ZAM 1/06	SAT1 SAR 7/03	1.26	SV2	20101206	individual	5
SAT1	VNT	SAT1 SAR 9/81	SAT1 SAR 7/03	2.52	SV2	20101206	individual	1
SAT1	VNT	SAT1 SAR 9/81	SAT1 SAR 7/03	1.56	SV2	20101206	individual	2
SAT1	VNT	SAT1 SAR 9/81	SAT1 SAR 7/03	1.74	SV2	20101206	individual	3
SAT1	VNT	SAT1 SAR 9/81	SAT1 SAR 7/03	1.81	SV2	20101206	individual	4
SAT1	VNT	SAT1 SAR 9/81	SAT1 SAR 7/03	1.91	SV2	20101206	individual	5
SAT1	VNT	SAT1 BOT 1/06	SAT1 KNP 3/03	2.27	SV1	20110214	individual	1
SAT1	VNT	SAT1 BOT 1/06	SAT1 KNP 3/03	2.3	SV1	20110214	individual	2
SAT1	VNT	SAT1 BOT 1/06	SAT1 KNP 3/03	1.56	SV1	20110214	individual	3
SAT1	VNT	SAT1 BOT 1/06	SAT1 KNP 3/03	2.73	SV1	20110214	individual	4
SAT1	VNT	SAT1 BOT 1/06	SAT1 KNP 3/03	2.3	SV1	20110214	individual	5
SAT1	VNT	SAT1 KNP 196/91	SAT1 KNP 3/03	2.75	SV1	20110214	individual	1
SAT1	VNT	SAT1 KNP 196/91	SAT1 KNP 3/03	2.12	SV1	20110214	individual	2
SAT1	VNT	SAT1 KNP 196/91	SAT1 KNP 3/03	1.95	SV1	20110214	individual	3
SAT1	VNT	SAT1 KNP 196/91	SAT1 KNP 3/03	2.27	SV1	20110214	individual	4
SAT1	VNT	SAT1 KNP 196/91	SAT1 KNP 3/03	2.59	SV1	20110214	individual	5
SAT1	VNT	SAT1 ZAM 1/06	SAT1 KNP 3/03	1.36	SV1	20110214	individual	1
SAT1	VNT	SAT1 ZAM 1/06	SAT1 KNP 3/03	1.59	SV1	20110214	individual	2
SAT1	VNT	SAT1 ZAM 1/06	SAT1 KNP 3/03	2.19	SV1	20110214	individual	3
SAT1	VNT	SAT1 ZAM 1/06	SAT1 KNP 3/03	2.14	SV1	20110214	individual	4
SAT1	VNT	SAT1 ZAM 1/06	SAT1 KNP 3/03	2.05	SV1	20110214	individual	5
SAT1	VNT	SAT1 SAR 9/81	SAT1 KNP 3/03	2.52	SV1	20110214	individual	1
SAT1	VNT	SAT1 SAR 9/81	SAT1 KNP 3/03	1.95	SV1	20110214	individual	2
SAT1	VNT	SAT1 SAR 9/81	SAT1 KNP 3/03	1.95	SV1	20110214	individual	3
SAT1	VNT	SAT1 SAR 9/81	SAT1 KNP 3/03	1.93	SV1	20110214	individual	4
SAT1	VNT	SAT1 SAR 9/81	SAT1 KNP 3/03	1.92	SV1	20110214	individual	5
SAT1	VNT	SAT1 BOT 1/06	SAT1 KNP 3/03	2.02	SV2	20110214	individual	1
SAT1	VNT	SAT1 BOT 1/06	SAT1 KNP 3/03	1.93	SV2	20110214	individual	2
SAT1	VNT	SAT1 BOT 1/06	SAT1 KNP 3/03	1.26	SV2	20110214	individual	3
SAT1	VNT	SAT1 BOT 1/06	SAT1 KNP 3/03	2.57	SV2	20110214	individual	4
SAT1	VNT	SAT1 BOT 1/06	SAT1 KNP 3/03	2.06	SV2	20110214	individual	5
SAT1	VNT	SAT1 KNP 196/91	SAT1 KNP 3/03	2.45	SV2	20110214	individual	1
SAT1	VNT	SAT1 KNP 196/91	SAT1 KNP 3/03	1.97	SV2	20110214	individual	2
SAT1	VNT	SAT1 KNP 196/91	SAT1 KNP 3/03	1.86	SV2	20110214	individual	3
SAT1	VNT	SAT1 KNP 196/91	SAT1 KNP 3/03	1.86	SV2	20110214	individual	4
SAT1	VNT	SAT1 KNP 196/91	SAT1 KNP 3/03	2.25	SV2	20110214	individual	5
SAT1	VNT	SAT1 ZAM 1/06	SAT1 KNP 3/03	1.22	SV2	20110214	individual	1
SAT1	VNT	SAT1 ZAM 1/06	SAT1 KNP 3/03	1.38	SV2	20110214	individual	2
SAT1	VNT	SAT1 ZAM 1/06	SAT1 KNP 3/03	2.33	SV2	20110214	individual	3
SAT1	VNT	SAT1 ZAM 1/06	SAT1 KNP 3/03	1.95	SV2	20110214	individual	4
SAT1	VNT	SAT1 ZAM 1/06	SAT1 KNP 3/03	2.13	SV2	20110214	individual	5
SAT1	VNT	SAT1 SAR 9/81	SAT1 KNP 3/03	2.19	SV2	20110214	individual	1
SAT1	VNT	SAT1 SAR 9/81	SAT1 KNP 3/03	1.73	SV2	20110214	individual	2
SAT1	VNT	SAT1 SAR 9/81	SAT1 KNP 3/03	1.86	SV2	20110214	individual	3
SAT1	VNT	SAT1 SAR 9/81	SAT1 KNP 3/03	1.52	SV2	20110214	individual	4
SAT1	VNT	SAT1 SAR 9/81	SAT1 KNP 3/03	1.59	SV2	20110214	individual	5
SAT1	VNT	SAT1 BOT 1/06	SAT1 KNP 10/03	1.88	SV1	20101214	individual	1
SAT1	VNT	SAT1 BOT 1/06	SAT1 KNP 10/03	1.86	SV1	20101214	individual	2
SAT1	VNT	SAT1 BOT 1/06	SAT1 KNP 10/03	1.76	SV1	20101214	individual	3
SAT1	VNT	SAT1 BOT 1/06	SAT1 KNP 10/03	2.03	SV1	20101214	individual	4
SAT1	VNT	SAT1 BOT 1/06	SAT1 KNP 10/03	2.18	SV1	20101214	individual	5
SAT1	VNT	SAT1 KNP 196/91	SAT1 KNP 10/03	2	SV1	20101214	individual	1
SAT1	VNT	SAT1 KNP 196/91	SAT1 KNP 10/03	1.68	SV1	20101214	individual	2
SAT1	VNT	SAT1 KNP 196/91	SAT1 KNP 10/03	1.95	SV1	20101214	individual	3
SAT1	VNT	SAT1 KNP 196/91	SAT1 KNP 10/03	2.22	SV1	20101214	individual	4
SAT1	VNT	SAT1 KNP 196/91	SAT1 KNP 10/03	2.32	SV1	20101214	individual	5
SAT1	VNT	SAT1 ZAM 1/06	SAT1 KNP 10/03	1.72	SV1	20101214	individual	1
SAT1	VNT	SAT1 ZAM 1/06	SAT1 KNP 10/03	1.68	SV1	20101214	individual	2
SAT1	VNT	SAT1 ZAM 1/06	SAT1 KNP 10/03	1.88	SV1	20101214	individual	3
SAT1	VNT	SAT1 ZAM 1/06	SAT1 KNP 10/03	1.82	SV1	20101214	individual	4
SAT1	VNT	SAT1 ZAM 1/06	SAT1 KNP 10/03	1.88	SV1	20101214	individual	5
SAT1	VNT	SAT1 SAR 9/81	SAT1 KNP 10/03	2.32	SV1	20101214	individual	1
SAT1	VNT	SAT1 SAR 9/81	SAT1 KNP 10/03	1.99	SV1	20101214	individual	2
SAT1	VNT	SAT1 SAR 9/81	SAT1 KNP 10/03	1.85	SV1	20101214	individual	3
SAT1	VNT	SAT1 SAR 9/81	SAT1 KNP 10/03	2.35	SV1	20101214	individual	4
SAT1	VNT	SAT1 SAR 9/81	SAT1 KNP 10/03	2.39	SV1	20101214	individual	5
SAT1	VNT	SAT1 BOT 1/06	SAT1 KNP 10/03	1.63	SV2	20110301	individual	1
SAT1	VNT	SAT1 BOT 1/06	SAT1 KNP 10/03	1.55	SV2	20110301	individual	2
SAT1	VNT	SAT1 BOT 1/06	SAT1 KNP 10/03	1.76	SV2	20110301	individual	3
SAT1	VNT	SAT1 BOT 1/06	SAT1 KNP 10/03	1.67	SV2	20110301	individual	4
SAT1	VNT	SAT1 BOT 1/06	SAT1 KNP 10/03	1.29	SV2	20110301	individual	5
SAT1	VNT	SAT1 KNP 196/91	SAT1 KNP 10/03	1.5	SV2	20110301	individual	1
SAT1	VNT	SAT1 KNP 196/91	SAT1 KNP 10/03	1.36	SV2	20110301	individual	2
SAT1	VNT	SAT1 KNP 196/91	SAT1 KNP 10/03	1.73	SV2	20110301	individual	3
SAT1	VNT	SAT1 KNP 196/91	SAT1 KNP 10/03	1.59	SV2	20110301	individual	4
SAT1	VNT	SAT1 KNP 196/91	SAT1 KNP 10/03	1.86	SV2	20110301	individual	5
SAT1	VNT	SAT1 ZAM 1/06	SAT1 KNP 10/03	1.46	SV2	20110301	individual	1
SAT1	VNT	SAT1 ZAM 1/06	SAT1 KNP 10/03	1.73	SV2	20110301	individual	2
SAT1	VNT	SAT1 ZAM 1/06	SAT1 KNP 10/03	1.39	SV2	20110301	individual	3
SAT1	VNT	SAT1 ZAM 1/06	SAT1 KNP 10/03	1.66	SV2	20110301	individual	4
SAT1	VNT	SAT1 ZAM 1/06	SAT1 KNP 10/03	2.03	SV2	20110301	individual	5
SAT1	VNT	SAT1 SAR 9/81	SAT1 KNP 10/03	1.69	SV2	20110301	individual	1
SAT1	VNT	SAT1 SAR 9/81	SAT1 KNP 10/03	1.41	SV2	20110301	individual	2
SAT1	VNT	SAT1 SAR 9/81	SAT1 KNP 10/03	1.81	SV2	20110301	individual	3
SAT1	VNT	SAT1 SAR 9/81	SAT1 KNP 10/03	1.91	SV2	20110301	individual	4
SAT1	VNT	SAT1 SAR 9/81	SAT1 KNP 10/03	1.65	SV2	20110301	individual	5
SAT1	VNT	SAT1 BOT 1/06	SAT1 ZIM 14/98	1.9	SV1	20100709	individual	1
SAT1	VNT	SAT1 BOT 1/06	SAT1 ZIM 14/98	1.71	SV1	20100709	individual	2
SAT1	VNT	SAT1 BOT 1/06	SAT1 ZIM 14/98	1.52	SV1	20100709	individual	3
SAT1	VNT	SAT1 BOT 1/06	SAT1 ZIM 14/98	2.26	SV1	20100709	individual	4
SAT1	VNT	SAT1 BOT 1/06	SAT1 ZIM 14/98	1.71	SV1	20100709	individual	5
SAT1	VNT	SAT1 KNP 196/91	SAT1 ZIM 14/98	1.77	SV1	20100709	individual	1
SAT1	VNT	SAT1 KNP 196/91	SAT1 ZIM 14/98	1.69	SV1	20100709	individual	2
SAT1	VNT	SAT1 KNP 196/91	SAT1 ZIM 14/98	1.58	SV1	20100709	individual	3
SAT1	VNT	SAT1 KNP 196/91	SAT1 ZIM 14/98	1.98	SV1	20100709	individual	4
SAT1	VNT	SAT1 KNP 196/91	SAT1 ZIM 14/98	2.07	SV1	20100709	individual	5
SAT1	VNT	SAT1 ZAM 1/06	SAT1 ZIM 14/98	1.88	SV1	20100709	individual	1
SAT1	VNT	SAT1 ZAM 1/06	SAT1 ZIM 14/98	1.7	SV1	20100709	individual	2
SAT1	VNT	SAT1 ZAM 1/06	SAT1 ZIM 14/98	2	SV1	20100709	individual	3
SAT1	VNT	SAT1 ZAM 1/06	SAT1 ZIM 14/98	1.97	SV1	20100709	individual	4
SAT1	VNT	SAT1 ZAM 1/06	SAT1 ZIM 14/98	1.7	SV1	20100709	individual	5
SAT1	VNT	SAT1 SAR 9/81	SAT1 ZIM 14/98	2.12	SV1	20100709	individual	1
SAT1	VNT	SAT1 SAR 9/81	SAT1 ZIM 14/98	1.67	SV1	20100709	individual	2
SAT1	VNT	SAT1 SAR 9/81	SAT1 ZIM 14/98	1.79	SV1	20100709	individual	3
SAT1	VNT	SAT1 SAR 9/81	SAT1 ZIM 14/98	1.65	SV1	20100709	individual	4
SAT1	VNT	SAT1 SAR 9/81	SAT1 ZIM 14/98	1.58	SV1	20100709	individual	5
SAT1	VNT	SAT1 BOT 1/06	SAT1 ZIM 14/98	2.48	SV1	20100525	individual	1
SAT1	VNT	SAT1 BOT 1/06	SAT1 ZIM 14/98	2.28	SV1	20100525	individual	2
SAT1	VNT	SAT1 BOT 1/06	SAT1 ZIM 14/98	2.74	SV1	20100525	individual	3
SAT1	VNT	SAT1 BOT 1/06	SAT1 ZIM 14/98	2.91	SV1	20100525	individual	4
SAT1	VNT	SAT1 BOT 1/06	SAT1 ZIM 14/98	2.6	SV1	20100525	individual	5
SAT1	VNT	SAT1 KNP 196/91	SAT1 ZIM 14/98	2.6	SV1	20100525	individual	1
SAT1	VNT	SAT1 KNP 196/91	SAT1 ZIM 14/98	2.3	SV1	20100525	individual	2
SAT1	VNT	SAT1 KNP 196/91	SAT1 ZIM 14/98	2.05	SV1	20100525	individual	3
SAT1	VNT	SAT1 KNP 196/91	SAT1 ZIM 14/98	2.57	SV1	20100525	individual	4
SAT1	VNT	SAT1 KNP 196/91	SAT1 ZIM 14/98	2.86	SV1	20100525	individual	5
SAT1	VNT	SAT1 ZAM 1/06	SAT1 ZIM 14/98	2.07	SV1	20100525	individual	1
SAT1	VNT	SAT1 ZAM 1/06	SAT1 ZIM 14/98	2.2	SV1	20100525	individual	2
SAT1	VNT	SAT1 ZAM 1/06	SAT1 ZIM 14/98	2.43	SV1	20100525	individual	3
SAT1	VNT	SAT1 ZAM 1/06	SAT1 ZIM 14/98	2.53	SV1	20100525	individual	4
SAT1	VNT	SAT1 ZAM 1/06	SAT1 ZIM 14/98	2.1	SV1	20100525	individual	5
SAT1	VNT	SAT1 SAR 9/81	SAT1 ZIM 14/98	2.92	SV1	20100525	individual	1
SAT1	VNT	SAT1 SAR 9/81	SAT1 ZIM 14/98	2.23	SV1	20100525	individual	2
SAT1	VNT	SAT1 SAR 9/81	SAT1 ZIM 14/98	2.2	SV1	20100525	individual	3
SAT1	VNT	SAT1 SAR 9/81	SAT1 ZIM 14/98	2.3	SV1	20100525	individual	4
SAT1	VNT	SAT1 SAR 9/81	SAT1 ZIM 14/98	2.77	SV1	20100525	individual	5
SAT1	VNT	SAT1 BOT 1/06	SAT1 ZIM 14/98	1.95	SV2	20100511	individual	1
SAT1	VNT	SAT1 BOT 1/06	SAT1 ZIM 14/98	2.03	SV2	20100511	individual	2
SAT1	VNT	SAT1 BOT 1/06	SAT1 ZIM 14/98	1.82	SV2	20100511	individual	3
SAT1	VNT	SAT1 BOT 1/06	SAT1 ZIM 14/98	2.47	SV2	20100511	individual	4
SAT1	VNT	SAT1 BOT 1/06	SAT1 ZIM 14/98	2.07	SV2	20100511	individual	5
SAT1	VNT	SAT1 KNP 196/91	SAT1 ZIM 14/98	2.16	SV2	20100511	individual	1
SAT1	VNT	SAT1 KNP 196/91	SAT1 ZIM 14/98	1.95	SV2	20100511	individual	2
SAT1	VNT	SAT1 KNP 196/91	SAT1 ZIM 14/98	1.82	SV2	20100511	individual	3
SAT1	VNT	SAT1 KNP 196/91	SAT1 ZIM 14/98	2.09	SV2	20100511	individual	4
SAT1	VNT	SAT1 KNP 196/91	SAT1 ZIM 14/98	2.25	SV2	20100511	individual	5
SAT1	VNT	SAT1 ZAM 1/06	SAT1 ZIM 14/98	2.03	SV2	20100511	individual	1
SAT1	VNT	SAT1 ZAM 1/06	SAT1 ZIM 14/98	1.69	SV2	20100511	individual	2
SAT1	VNT	SAT1 ZAM 1/06	SAT1 ZIM 14/98	1.92	SV2	20100511	individual	3
SAT1	VNT	SAT1 ZAM 1/06	SAT1 ZIM 14/98	2.19	SV2	20100511	individual	4
SAT1	VNT	SAT1 ZAM 1/06	SAT1 ZIM 14/98	2.11	SV2	20100511	individual	5
SAT1	VNT	SAT1 SAR 9/81	SAT1 ZIM 14/98	1.15	SV2	20100511	individual	1
SAT1	VNT	SAT1 SAR 9/81	SAT1 ZIM 14/98	1.72	SV2	20100511	individual	3
SAT1	VNT	SAT1 SAR 9/81	SAT1 ZIM 14/98	2.09	SV2	20100511	individual	4
SAT1	VNT	SAT1 SAR 9/81	SAT1 ZIM 14/98	2.09	SV2	20100511	individual	5
SAT1	VNT	SAT1 BOT 1/06	SAT1 ZIM 11/03	1.86	SV1	20100723	individual	1
SAT1	VNT	SAT1 BOT 1/06	SAT1 ZIM 11/03	2.31	SV1	20100723	individual	2
SAT1	VNT	SAT1 BOT 1/06	SAT1 ZIM 11/03	2.11	SV1	20100723	individual	3
SAT1	VNT	SAT1 BOT 1/06	SAT1 ZIM 11/03	2.5	SV1	20100723	individual	4
SAT1	VNT	SAT1 BOT 1/06	SAT1 ZIM 11/03	2.09	SV1	20100723	individual	5
SAT1	VNT	SAT1 KNP 196/91	SAT1 ZIM 11/03	1.66	SV1	20100723	individual	1
SAT1	VNT	SAT1 KNP 196/91	SAT1 ZIM 11/03	2.02	SV1	20100723	individual	2
SAT1	VNT	SAT1 KNP 196/91	SAT1 ZIM 11/03	2.06	SV1	20100723	individual	3
SAT1	VNT	SAT1 KNP 196/91	SAT1 ZIM 11/03	1.84	SV1	20100723	individual	4
SAT1	VNT	SAT1 KNP 196/91	SAT1 ZIM 11/03	1.93	SV1	20100723	individual	5
SAT1	VNT	SAT1 ZAM 1/06	SAT1 ZIM 11/03	2.06	SV1	20100723	individual	1
SAT1	VNT	SAT1 ZAM 1/06	SAT1 ZIM 11/03	2.41	SV1	20100723	individual	2
SAT1	VNT	SAT1 ZAM 1/06	SAT1 ZIM 11/03	1.84	SV1	20100723	individual	3
SAT1	VNT	SAT1 ZAM 1/06	SAT1 ZIM 11/03	2.11	SV1	20100723	individual	4
SAT1	VNT	SAT1 ZAM 1/06	SAT1 ZIM 11/03	1.69	SV1	20100723	individual	5
SAT1	VNT	SAT1 SAR 9/81	SAT1 ZIM 11/03	2.31	SV1	20100723	individual	1
SAT1	VNT	SAT1 SAR 9/81	SAT1 ZIM 11/03	1.99	SV1	20100723	individual	2
SAT1	VNT	SAT1 SAR 9/81	SAT1 ZIM 11/03	2	SV1	20100723	individual	3
SAT1	VNT	SAT1 SAR 9/81	SAT1 ZIM 11/03	2.11	SV1	20100723	individual	4
SAT1	VNT	SAT1 SAR 9/81	SAT1 ZIM 11/03	2.17	SV1	20100723	individual	5
SAT1	VNT	SAT1 BOT 1/06	SAT1 ZIM 11/03	2.46	SV1	20100723	individual	1
SAT1	VNT	SAT1 BOT 1/06	SAT1 ZIM 11/03	2.14	SV1	20100723	individual	2
SAT1	VNT	SAT1 BOT 1/06	SAT1 ZIM 11/03	2.38	SV1	20100723	individual	3
SAT1	VNT	SAT1 BOT 1/06	SAT1 ZIM 11/03	3.1	SV1	20100723	individual	4
SAT1	VNT	SAT1 BOT 1/06	SAT1 ZIM 11/03	2.7	SV1	20100723	individual	5
SAT1	VNT	SAT1 KNP 196/91	SAT1 ZIM 11/03	2.2	SV1	20100723	individual	1
SAT1	VNT	SAT1 KNP 196/91	SAT1 ZIM 11/03	2.29	SV1	20100723	individual	2
SAT1	VNT	SAT1 KNP 196/91	SAT1 ZIM 11/03	1.78	SV1	20100723	individual	3
SAT1	VNT	SAT1 KNP 196/91	SAT1 ZIM 11/03	2.28	SV1	20100723	individual	4
SAT1	VNT	SAT1 KNP 196/91	SAT1 ZIM 11/03	2.03	SV1	20100723	individual	5
SAT1	VNT	SAT1 BOT 1/06	SAT1 ZIM 11/03	2.56	SV2	20110322	individual	1
SAT1	VNT	SAT1 BOT 1/06	SAT1 ZIM 11/03	2.36	SV2	20110322	individual	2
SAT1	VNT	SAT1 BOT 1/06	SAT1 ZIM 11/03	2.46	SV2	20110322	individual	3
SAT1	VNT	SAT1 BOT 1/06	SAT1 ZIM 11/03	2.76	SV2	20110322	individual	4
SAT1	VNT	SAT1 BOT 1/06	SAT1 ZIM 11/03	2.46	SV2	20110322	individual	5
SAT1	VNT	SAT1 KNP 196/91	SAT1 ZIM 11/03	2.46	SV2	20110322	individual	1
SAT1	VNT	SAT1 KNP 196/91	SAT1 ZIM 11/03	2.46	SV2	20110322	individual	2
SAT1	VNT	SAT1 KNP 196/91	SAT1 ZIM 11/03	3.06	SV2	20110322	individual	3
SAT1	VNT	SAT1 KNP 196/91	SAT1 ZIM 11/03	2.66	SV2	20110322	individual	4
SAT1	VNT	SAT1 KNP 196/91	SAT1 ZIM 11/03	2.96	SV2	20110322	individual	5
SAT1	VNT	SAT1 ZAM 1/06	SAT1 ZIM 11/03	2.46	SV2	20110322	individual	1
SAT1	VNT	SAT1 ZAM 1/06	SAT1 ZIM 11/03	2.56	SV2	20110322	individual	2
SAT1	VNT	SAT1 ZAM 1/06	SAT1 ZIM 11/03	2.36	SV2	20110322	individual	3
SAT1	VNT	SAT1 ZAM 1/06	SAT1 ZIM 11/03	2.76	SV2	20110322	individual	4
SAT1	VNT	SAT1 ZAM 1/06	SAT1 ZIM 11/03	2.56	SV2	20110322	individual	5
SAT1	VNT	SAT1 SAR 9/81	SAT1 ZIM 11/03	2.96	SV2	20110322	individual	1
SAT1	VNT	SAT1 SAR 9/81	SAT1 ZIM 11/03	2.36	SV2	20110322	individual	2
SAT1	VNT	SAT1 SAR 9/81	SAT1 ZIM 11/03	2.36	SV2	20110322	individual	3
SAT1	VNT	SAT1 SAR 9/81	SAT1 ZIM 11/03	2.06	SV2	20110322	individual	4
SAT1	VNT	SAT1 SAR 9/81	SAT1 ZIM 11/03	2.36	SV2	20110322	individual	5
SAT1	VNT	SAT1 BOT 1/06	SAT1 MOZ 1/02	2.03	SV1	20110315	individual	1
SAT1	VNT	SAT1 BOT 1/06	SAT1 MOZ 1/02	1.75	SV1	20110315	individual	2
SAT1	VNT	SAT1 BOT 1/06	SAT1 MOZ 1/02	1.73	SV1	20110315	individual	3
SAT1	VNT	SAT1 BOT 1/06	SAT1 MOZ 1/02	1.93	SV1	20110315	individual	4
SAT1	VNT	SAT1 BOT 1/06	SAT1 MOZ 1/02	2.09	SV1	20110315	individual	5
SAT1	VNT	SAT1 KNP 196/91	SAT1 MOZ 1/02	1.4	SV1	20110315	individual	1
SAT1	VNT	SAT1 KNP 196/91	SAT1 MOZ 1/02	1.68	SV1	20110315	individual	2
SAT1	VNT	SAT1 KNP 196/91	SAT1 MOZ 1/02	1.68	SV1	20110315	individual	3
SAT1	VNT	SAT1 KNP 196/91	SAT1 MOZ 1/02	1.77	SV1	20110315	individual	4
SAT1	VNT	SAT1 KNP 196/91	SAT1 MOZ 1/02	1.53	SV1	20110315	individual	5
SAT1	VNT	SAT1 ZAM 1/06	SAT1 MOZ 1/02	1.75	SV1	20110315	individual	1
SAT1	VNT	SAT1 ZAM 1/06	SAT1 MOZ 1/02	1.8	SV1	20110315	individual	2
SAT1	VNT	SAT1 ZAM 1/06	SAT1 MOZ 1/02	1.92	SV1	20110315	individual	3
SAT1	VNT	SAT1 ZAM 1/06	SAT1 MOZ 1/02	1.87	SV1	20110315	individual	4
SAT1	VNT	SAT1 ZAM 1/06	SAT1 MOZ 1/02	2.02	SV1	20110315	individual	5
SAT1	VNT	SAT1 SAR 9/81	SAT1 MOZ 1/02	2.22	SV1	20110315	individual	1
SAT1	VNT	SAT1 SAR 9/81	SAT1 MOZ 1/02	1.85	SV1	20110315	individual	2
SAT1	VNT	SAT1 SAR 9/81	SAT1 MOZ 1/02	1.77	SV1	20110315	individual	3
SAT1	VNT	SAT1 SAR 9/81	SAT1 MOZ 1/02	1.8	SV1	20110315	individual	4
SAT1	VNT	SAT1 SAR 9/81	SAT1 MOZ 1/02	1.71	SV1	20110315	individual	5
SAT1	VNT	SAT1 BOT 1/06	SAT1 MOZ 1/02	1.69	SV2	20110314	individual	1
SAT1	VNT	SAT1 BOT 1/06	SAT1 MOZ 1/02	1.82	SV2	20110314	individual	2
SAT1	VNT	SAT1 BOT 1/06	SAT1 MOZ 1/02	1.45	SV2	20110314	individual	3
SAT1	VNT	SAT1 BOT 1/06	SAT1 MOZ 1/02	2.17	SV2	20110314	individual	4
SAT1	VNT	SAT1 BOT 1/06	SAT1 MOZ 1/02	1.94	SV2	20110314	individual	5
SAT1	VNT	SAT1 KNP 196/91	SAT1 MOZ 1/02	1.69	SV2	20110314	individual	1
SAT1	VNT	SAT1 KNP 196/91	SAT1 MOZ 1/02	2.07	SV2	20110314	individual	2
SAT1	VNT	SAT1 KNP 196/91	SAT1 MOZ 1/02	1.76	SV2	20110314	individual	3
SAT1	VNT	SAT1 KNP 196/91	SAT1 MOZ 1/02	1.55	SV2	20110314	individual	4
SAT1	VNT	SAT1 KNP 196/91	SAT1 MOZ 1/02	1.69	SV2	20110314	individual	5
SAT1	VNT	SAT1 ZAM 1/06	SAT1 MOZ 1/02	0.95	SV2	20110314	individual	1
SAT1	VNT	SAT1 ZAM 1/06	SAT1 MOZ 1/02	2.14	SV2	20110314	individual	2
SAT1	VNT	SAT1 ZAM 1/06	SAT1 MOZ 1/02	1.94	SV2	20110314	individual	3
SAT1	VNT	SAT1 ZAM 1/06	SAT1 MOZ 1/02	2.02	SV2	20110314	individual	4
SAT1	VNT	SAT1 ZAM 1/06	SAT1 MOZ 1/02	1.52	SV2	20110314	individual	5
SAT1	VNT	SAT1 SAR 9/81	SAT1 MOZ 1/02	1.56	SV2	20110314	individual	1
SAT1	VNT	SAT1 SAR 9/81	SAT1 MOZ 1/02	1.35	SV2	20110314	individual	2
SAT1	VNT	SAT1 SAR 9/81	SAT1 MOZ 1/02	1.5	SV2	20110314	individual	3
SAT1	VNT	SAT1 SAR 9/81	SAT1 MOZ 1/02	1.86	SV2	20110314	individual	4
SAT1	VNT	SAT1 SAR 9/81	SAT1 MOZ 1/02	1.59	SV2	20110314	individual	5
SAT1	VNT	SAT1 BOT 1/06	SAT1 TAN 2/99	2.06	SV1	20110314	individual	1
SAT1	VNT	SAT1 BOT 1/06	SAT1 TAN 2/99	2.16	SV1	20110314	individual	2
SAT1	VNT	SAT1 BOT 1/06	SAT1 TAN 2/99	2.16	SV1	20110314	individual	3
SAT1	VNT	SAT1 BOT 1/06	SAT1 TAN 2/99	2.56	SV1	20110314	individual	4
SAT1	VNT	SAT1 BOT 1/06	SAT1 TAN 2/99	2.26	SV1	20110314	individual	5
SAT1	VNT	SAT1 KNP 196/91	SAT1 TAN 2/99	2.16	SV1	20110314	individual	1
SAT1	VNT	SAT1 KNP 196/91	SAT1 TAN 2/99	1.86	SV1	20110314	individual	2
SAT1	VNT	SAT1 KNP 196/91	SAT1 TAN 2/99	1.65	SV1	20110314	individual	3
SAT1	VNT	SAT1 KNP 196/91	SAT1 TAN 2/99	2.26	SV1	20110314	individual	4
SAT1	VNT	SAT1 KNP 196/91	SAT1 TAN 2/99	2.26	SV1	20110314	individual	5
SAT1	VNT	SAT1 ZAM 1/06	SAT1 TAN 2/99	2.06	SV1	20110314	individual	1
SAT1	VNT	SAT1 ZAM 1/06	SAT1 TAN 2/99	1.95	SV1	20110314	individual	2
SAT1	VNT	SAT1 ZAM 1/06	SAT1 TAN 2/99	2.06	SV1	20110314	individual	3
SAT1	VNT	SAT1 ZAM 1/06	SAT1 TAN 2/99	2.16	SV1	20110314	individual	4
SAT1	VNT	SAT1 ZAM 1/06	SAT1 TAN 2/99	2.36	SV1	20110314	individual	5
SAT1	VNT	SAT1 SAR 9/81	SAT1 TAN 2/99	1.86	SV1	20110314	individual	1
SAT1	VNT	SAT1 SAR 9/81	SAT1 TAN 2/99	1.45	SV1	20110314	individual	2
SAT1	VNT	SAT1 SAR 9/81	SAT1 TAN 2/99	1.26	SV1	20110314	individual	3
SAT1	VNT	SAT1 SAR 9/81	SAT1 TAN 2/99	2.06	SV1	20110314	individual	4
SAT1	VNT	SAT1 SAR 9/81	SAT1 TAN 2/99	1.76	SV1	20110314	individual	5
SAT1	VNT	SAT1 BOT 1/06	SAT1 TAN 2/99	1.95	SV2	20110315	individual	1
SAT1	VNT	SAT1 BOT 1/06	SAT1 TAN 2/99	1.56	SV2	20110315	individual	2
SAT1	VNT	SAT1 BOT 1/06	SAT1 TAN 2/99	1.76	SV2	20110315	individual	3
SAT1	VNT	SAT1 BOT 1/06	SAT1 TAN 2/99	2.16	SV2	20110315	individual	4
SAT1	VNT	SAT1 BOT 1/06	SAT1 TAN 2/99	2.26	SV2	20110315	individual	5
SAT1	VNT	SAT1 KNP 196/91	SAT1 TAN 2/99	1.65	SV2	20110315	individual	1
SAT1	VNT	SAT1 KNP 196/91	SAT1 TAN 2/99	1.26	SV2	20110315	individual	2
SAT1	VNT	SAT1 KNP 196/91	SAT1 TAN 2/99	1.56	SV2	20110315	individual	3
SAT1	VNT	SAT1 KNP 196/91	SAT1 TAN 2/99	1.76	SV2	20110315	individual	4
SAT1	VNT	SAT1 KNP 196/91	SAT1 TAN 2/99	1.56	SV2	20110315	individual	5
SAT1	VNT	SAT1 ZAM 1/06	SAT1 TAN 2/99	1.76	SV2	20110315	individual	1
SAT1	VNT	SAT1 ZAM 1/06	SAT1 TAN 2/99	1.65	SV2	20110315	individual	2
SAT1	VNT	SAT1 ZAM 1/06	SAT1 TAN 2/99	2.06	SV2	20110315	individual	3
SAT1	VNT	SAT1 ZAM 1/06	SAT1 TAN 2/99	1.76	SV2	20110315	individual	4
SAT1	VNT	SAT1 ZAM 1/06	SAT1 TAN 2/99	1.86	SV2	20110315	individual	5
SAT1	VNT	SAT1 SAR 9/81	SAT1 TAN 2/99	1.45	SV2	20110315	individual	1
SAT1	VNT	SAT1 SAR 9/81	SAT1 TAN 2/99	1.26	SV2	20110315	individual	3
SAT1	VNT	SAT1 SAR 9/81	SAT1 TAN 2/99	1.86	SV2	20110315	individual	4
SAT1	VNT	SAT1 SAR 9/81	SAT1 TAN 2/99	1.65	SV2	20110315	individual	5
SAT1	VNT	SAT1 BOT 1/06	SAT1 ZIM 3/95	2.29	SV1	20110308	individual	1
SAT1	VNT	SAT1 BOT 1/06	SAT1 ZIM 3/95	2.29	SV1	20110308	individual	2
SAT1	VNT	SAT1 BOT 1/06	SAT1 ZIM 3/95	1.99	SV1	20110308	individual	3
SAT1	VNT	SAT1 BOT 1/06	SAT1 ZIM 3/95	2.35	SV1	20110308	individual	4
SAT1	VNT	SAT1 BOT 1/06	SAT1 ZIM 3/95	2.39	SV1	20110308	individual	5
SAT1	VNT	SAT1 KNP 196/91	SAT1 ZIM 3/95	2.42	SV1	20110308	individual	1
SAT1	VNT	SAT1 KNP 196/91	SAT1 ZIM 3/95	2.53	SV1	20110308	individual	2
SAT1	VNT	SAT1 KNP 196/91	SAT1 ZIM 3/95	2.07	SV1	20110308	individual	3
SAT1	VNT	SAT1 KNP 196/91	SAT1 ZIM 3/95	2.69	SV1	20110308	individual	4
SAT1	VNT	SAT1 KNP 196/91	SAT1 ZIM 3/95	2.29	SV1	20110308	individual	5
SAT1	VNT	SAT1 ZAM 1/06	SAT1 ZIM 3/95	2.07	SV1	20110308	individual	1
SAT1	VNT	SAT1 ZAM 1/06	SAT1 ZIM 3/95	1.89	SV1	20110308	individual	2
SAT1	VNT	SAT1 ZAM 1/06	SAT1 ZIM 3/95	2.07	SV1	20110308	individual	3
SAT1	VNT	SAT1 ZAM 1/06	SAT1 ZIM 3/95	1.92	SV1	20110308	individual	4
SAT1	VNT	SAT1 ZAM 1/06	SAT1 ZIM 3/95	1.86	SV1	20110308	individual	5
SAT1	VNT	SAT1 SAR 9/81	SAT1 ZIM 3/95	2.27	SV1	20110308	individual	1
SAT1	VNT	SAT1 SAR 9/81	SAT1 ZIM 3/95	1.97	SV1	20110308	individual	2
SAT1	VNT	SAT1 SAR 9/81	SAT1 ZIM 3/95	1.92	SV1	20110308	individual	3
SAT1	VNT	SAT1 SAR 9/81	SAT1 ZIM 3/95	2.04	SV1	20110308	individual	4
SAT1	VNT	SAT1 SAR 9/81	SAT1 ZIM 3/95	2.17	SV1	20110308	individual	5
SAT1	VNT	SAT1 BOT 1/06	SAT1 ZIM 3/95	2.09	SV2	20110228	individual	1
SAT1	VNT	SAT1 BOT 1/06	SAT1 ZIM 3/95	2.15	SV2	20110228	individual	2
SAT1	VNT	SAT1 BOT 1/06	SAT1 ZIM 3/95	2.15	SV2	20110228	individual	3
SAT1	VNT	SAT1 BOT 1/06	SAT1 ZIM 3/95	2.69	SV2	20110228	individual	4
SAT1	VNT	SAT1 BOT 1/06	SAT1 ZIM 3/95	2.29	SV2	20110228	individual	5
SAT1	VNT	SAT1 KNP 196/91	SAT1 ZIM 3/95	2.6	SV2	20110228	individual	1
SAT1	VNT	SAT1 KNP 196/91	SAT1 ZIM 3/95	2.73	SV2	20110228	individual	2
SAT1	VNT	SAT1 KNP 196/91	SAT1 ZIM 3/95	2.4	SV2	20110228	individual	3
SAT1	VNT	SAT1 KNP 196/91	SAT1 ZIM 3/95	1.51	SV2	20110228	individual	4
SAT1	VNT	SAT1 KNP 196/91	SAT1 ZIM 3/95	2.31	SV2	20110228	individual	5
SAT1	VNT	SAT1 ZAM 1/06	SAT1 ZIM 3/95	1.57	SV2	20110228	individual	1
SAT1	VNT	SAT1 ZAM 1/06	SAT1 ZIM 3/95	1.98	SV2	20110228	individual	2
SAT1	VNT	SAT1 ZAM 1/06	SAT1 ZIM 3/95	2.4	SV2	20110228	individual	3
SAT1	VNT	SAT1 ZAM 1/06	SAT1 ZIM 3/95	1.98	SV2	20110228	individual	4
SAT1	VNT	SAT1 ZAM 1/06	SAT1 ZIM 3/95	2.03	SV2	20110228	individual	5
SAT1	VNT	SAT1 SAR 9/81	SAT1 ZIM 3/95	2.3	SV2	20110228	individual	1
SAT1	VNT	SAT1 SAR 9/81	SAT1 ZIM 3/95	1.93	SV2	20110228	individual	2
SAT1	VNT	SAT1 SAR 9/81	SAT1 ZIM 3/95	2.3	SV2	20110228	individual	3
SAT1	VNT	SAT1 SAR 9/81	SAT1 ZIM 3/95	1.85	SV2	20110228	individual	4
SAT1	VNT	SAT1 SAR 9/81	SAT1 ZIM 3/95	2.14	SV2	20110228	individual	5
SAT1	VNT	SAT1 BOT 1/06	SAT1 SAR 9/81	2.36	SV1	20110322	pool	pool
SAT1	VNT	SAT1 KNP 196/91	SAT1 SAR 9/81	1.86	SV1	20110322	pool	pool
SAT1	VNT	SAT1 ZAM 1/06	SAT1 SAR 9/81	1.52	SV1	20110322	pool	pool
SAT1	VNT	SAT1 SAR 9/81	SAT1 SAR 9/81	2.66	SV1	20110322	pool	pool
SAT1	VNT	SAT1 BOT 1/06	SAT1 SAR 9/81	2.59	SV2	20110322	pool	pool
SAT1	VNT	SAT1 KNP 196/91	SAT1 SAR 9/81	2.46	SV2	20110322	pool	pool
SAT1	VNT	SAT1 ZAM 1/06	SAT1 SAR 9/81	1.98	SV2	20110322	pool	pool
SAT1	VNT	SAT1 SAR 9/81	SAT1 SAR 9/81	2.49	SV2	20110322	pool	pool
SAT1	VNT	SAT1 BOT 1/06	SAT1 SAR 9/81	2.76	SV3	20100315	pool	pool
SAT1	VNT	SAT1 KNP 196/91	SAT1 SAR 9/81	2.66	SV3	20100315	pool	pool
SAT1	VNT	SAT1 ZAM 1/06	SAT1 SAR 9/81	2.46	SV3	20100315	pool	pool
SAT1	VNT	SAT1 SAR 9/81	SAT1 SAR 9/81	2.86	SV3	20100315	pool	pool
SAT1	VNT	SAT1 BOT 1/06	SAT1 SAR 9/81	2.17	SV3	20100419	pool	pool
SAT1	VNT	SAT1 KNP 196/91	SAT1 SAR 9/81	2.2	SV3	20100419	pool	pool
SAT1	VNT	SAT1 ZAM 1/06	SAT1 SAR 9/81	1.81	SV3	20100419	pool	pool
SAT1	VNT	SAT1 SAR 9/81	SAT1 SAR 9/81	2.61	SV3	20100419	pool	pool
SAT1	VNT	SAT1 BOT 1/06	SAT1 SAR 9/81	1.86	SV3	20100524	pool	pool
SAT1	VNT	SAT1 KNP 196/91	SAT1 SAR 9/81	1.95	SV3	20100524	pool	pool
SAT1	VNT	SAT1 ZAM 1/06	SAT1 SAR 9/81	1.76	SV3	20100524	pool	pool
SAT1	VNT	SAT1 SAR 9/81	SAT1 SAR 9/81	2.56	SV3	20100524	pool	pool
SAT1	VNT	SAT1 BOT 1/06	SAT1 SAR 8/02	1.93	SV1	20101210	pool	pool
SAT1	VNT	SAT1 KNP 196/91	SAT1 SAR 8/02	1.96	SV1	20101210	pool	pool
SAT1	VNT	SAT1 ZAM 1/06	SAT1 SAR 8/02	1.13	SV1	20101210	pool	pool
SAT1	VNT	SAT1 SAR 9/81	SAT1 SAR 8/02	1.97	SV1	20101210	pool	pool
SAT1	VNT	SAT1 BOT 1/06	SAT1 SAR 8/02	2.52	SV2	20101210	pool	pool
SAT1	VNT	SAT1 KNP 196/91	SAT1 SAR 8/02	2.2	SV2	20101210	pool	pool
SAT1	VNT	SAT1 ZAM 1/06	SAT1 SAR 8/02	2.02	SV2	20101210	pool	pool
SAT1	VNT	SAT1 SAR 9/81	SAT1 SAR 8/02	1.87	SV2	20101210	pool	pool
SAT1	VNT	SAT1 BOT 1/06	SAT1 SAR 9/03	2.09	SV1	20110215	pool	pool
SAT1	VNT	SAT1 KNP 196/91	SAT1 SAR 9/03	2.21	SV1	20110215	pool	pool
SAT1	VNT	SAT1 ZAM 1/06	SAT1 SAR 9/03	1.85	SV1	20110215	pool	pool
SAT1	VNT	SAT1 SAR 9/81	SAT1 SAR 9/03	2.52	SV1	20110215	pool	pool
SAT1	VNT	SAT1 BOT 1/06	SAT1 SAR 9/03	1.68	SV2	20110221	pool	pool
SAT1	VNT	SAT1 KNP 196/91	SAT1 SAR 9/03	2	SV2	20110221	pool	pool
SAT1	VNT	SAT1 ZAM 1/06	SAT1 SAR 9/03	1.36	SV2	20110221	pool	pool
SAT1	VNT	SAT1 SAR 9/81	SAT1 SAR 9/03	1.95	SV2	20110221	pool	pool
SAT1	VNT	SAT1 BOT 1/06	SAT1 SAR 9/03	2.56	SV3	20100312	pool	pool
SAT1	VNT	SAT1 KNP 196/91	SAT1 SAR 9/03	2.36	SV3	20100312	pool	pool
SAT1	VNT	SAT1 ZAM 1/06	SAT1 SAR 9/03	2.46	SV3	20100312	pool	pool
SAT1	VNT	SAT1 SAR 9/81	SAT1 SAR 9/03	2.86	SV3	20100312	pool	pool
SAT1	VNT	SAT1 BOT 1/06	SAT1 SAR 9/03	1.76	SV3	20100618	pool	pool
SAT1	VNT	SAT1 KNP 196/91	SAT1 SAR 9/03	2.36	SV3	20100618	pool	pool
SAT1	VNT	SAT1 ZAM 1/06	SAT1 SAR 9/03	2.26	SV3	20100618	pool	pool
SAT1	VNT	SAT1 SAR 9/81	SAT1 SAR 9/03	2.26	SV3	20100618	pool	pool
SAT1	VNT	SAT1 BOT 1/06	SAT1 SAR 7/03	2.21	SV1	20101206	pool	pool
SAT1	VNT	SAT1 KNP 196/91	SAT1 SAR 7/03	2.21	SV1	20101206	pool	pool
SAT1	VNT	SAT1 ZAM 1/06	SAT1 SAR 7/03	1.6	SV1	20101206	pool	pool
SAT1	VNT	SAT1 SAR 9/81	SAT1 SAR 7/03	2.51	SV1	20101206	pool	pool
SAT1	VNT	SAT1 BOT 1/06	SAT1 SAR 7/03	1.76	SV1	20110322	pool	pool
SAT1	VNT	SAT1 KNP 196/91	SAT1 SAR 7/03	1.95	SV1	20110322	pool	pool
SAT1	VNT	SAT1 ZAM 1/06	SAT1 SAR 7/03	1.45	SV1	20110322	pool	pool
SAT1	VNT	SAT1 SAR 9/81	SAT1 SAR 7/03	2.06	SV1	20110322	pool	pool
SAT1	VNT	SAT1 BOT 1/06	SAT1 SAR 7/03	1.91	SV2	20101206	pool	pool
SAT1	VNT	SAT1 KNP 196/91	SAT1 SAR 7/03	1.62	SV2	20101206	pool	pool
SAT1	VNT	SAT1 ZAM 1/06	SAT1 SAR 7/03	1.36	SV2	20101206	pool	pool
SAT1	VNT	SAT1 SAR 9/81	SAT1 SAR 7/03	2.12	SV2	20101206	pool	pool
SAT1	VNT	SAT1 BOT 1/06	SAT1 SAR 33/00	2.5	SV1	20100607	pool	pool
SAT1	VNT	SAT1 KNP 196/91	SAT1 SAR 33/00	2.16	SV1	20100607	pool	pool
SAT1	VNT	SAT1 ZAM 1/06	SAT1 SAR 33/00	1.91	SV1	20100607	pool	pool
SAT1	VNT	SAT1 SAR 9/81	SAT1 SAR 33/00	2.33	SV1	20100607	pool	pool
SAT1	VNT	SAT1 BOT 1/06	SAT1 SAR 33/00	2.68	SV2	20100607	pool	pool
SAT1	VNT	SAT1 KNP 196/91	SAT1 SAR 33/00	2.73	SV2	20100607	pool	pool
SAT1	VNT	SAT1 ZAM 1/06	SAT1 SAR 33/00	2.43	SV2	20100607	pool	pool
SAT1	VNT	SAT1 SAR 9/81	SAT1 SAR 33/00	2.81	SV2	20100607	pool	pool
SAT1	VNT	SAT1 BOT 1/06	SAT1 SAR 33/00	2.26	SV3	20100719	pool	pool
SAT1	VNT	SAT1 KNP 196/91	SAT1 SAR 33/00	2.46	SV3	20100719	pool	pool
SAT1	VNT	SAT1 ZAM 1/06	SAT1 SAR 33/00	2.26	SV3	20100719	pool	pool
SAT1	VNT	SAT1 SAR 9/81	SAT1 SAR 33/00	2.46	SV3	20100719	pool	pool
SAT1	VNT	SAT1 BOT 1/06	SAT1 SAR 2/09	2.79	SV1	20100604	pool	pool
SAT1	VNT	SAT1 KNP 196/91	SAT1 SAR 2/09	2.9	SV1	20100604	pool	pool
SAT1	VNT	SAT1 ZAM 1/06	SAT1 SAR 2/09	2.38	SV1	20100604	pool	pool
SAT1	VNT	SAT1 SAR 9/81	SAT1 SAR 2/09	3	SV1	20100604	pool	pool
SAT1	VNT	SAT1 BOT 1/06	SAT1 SAR 2/09	2.48	SV1	20100604	pool	pool
SAT1	VNT	SAT1 KNP 196/91	SAT1 SAR 2/09	2.33	SV1	20100604	pool	pool
SAT1	VNT	SAT1 ZAM 1/06	SAT1 SAR 2/09	1.89	SV1	20100604	pool	pool
SAT1	VNT	SAT1 SAR 9/81	SAT1 SAR 2/09	2.41	SV1	20100604	pool	pool
SAT1	VNT	SAT1 BOT 1/06	SAT1 SAR 2/09	3.02	SV2	20100525	pool	pool
SAT1	VNT	SAT1 KNP 196/91	SAT1 SAR 2/09	3.06	SV2	20100525	pool	pool
SAT1	VNT	SAT1 ZAM 1/06	SAT1 SAR 2/09	2.78	SV2	20100525	pool	pool
SAT1	VNT	SAT1 SAR 9/81	SAT1 SAR 2/09	2.89	SV2	20100525	pool	pool
SAT1	VNT	SAT1 BOT 1/06	SAT1 SAR 2/09	2.46	SV2	20100528	pool	pool
SAT1	VNT	SAT1 KNP 196/91	SAT1 SAR 2/09	2.86	SV2	20100528	pool	pool
SAT1	VNT	SAT1 ZAM 1/06	SAT1 SAR 2/09	2.26	SV2	20100528	pool	pool
SAT1	VNT	SAT1 SAR 9/81	SAT1 SAR 2/09	2.26	SV2	20100528	pool	pool
SAT1	VNT	SAT1 BOT 1/06	SAT1 SAR 2/09	1.95	SV3	20100510	pool	pool
SAT1	VNT	SAT1 KNP 196/91	SAT1 SAR 2/09	2.46	SV3	20100510	pool	pool
SAT1	VNT	SAT1 ZAM 1/06	SAT1 SAR 2/09	2.26	SV3	20100510	pool	pool
SAT1	VNT	SAT1 SAR 9/81	SAT1 SAR 2/09	2.36	SV3	20100510	pool	pool
SAT1	VNT	SAT1 BOT 1/06	SAT1 SAR 2/09	1.76	SV3	20100727	pool	pool
SAT1	VNT	SAT1 KNP 196/91	SAT1 SAR 2/09	1.86	SV3	20100727	pool	pool
SAT1	VNT	SAT1 ZAM 1/06	SAT1 SAR 2/09	1.36	SV3	20100727	pool	pool
SAT1	VNT	SAT1 SAR 9/81	SAT1 SAR 2/09	1.65	SV3	20100727	pool	pool
SAT1	VNT	SAT1 BOT 1/06	SAT1 SAR 2/10	2.03	SV1	20101129	pool	pool
SAT1	VNT	SAT1 KNP 196/91	SAT1 SAR 2/10	1.79	SV1	20101129	pool	pool
SAT1	VNT	SAT1 ZAM 1/06	SAT1 SAR 2/10	1.35	SV1	20101129	pool	pool
SAT1	VNT	SAT1 SAR 9/81	SAT1 SAR 2/10	1.62	SV1	20101129	pool	pool
SAT1	VNT	SAT1 BOT 1/06	SAT1 SAR 2/10	1.43	SV1	20101122	pool	pool
SAT1	VNT	SAT1 KNP 196/91	SAT1 SAR 2/10	1.86	SV1	20101122	pool	pool
SAT1	VNT	SAT1 ZAM 1/06	SAT1 SAR 2/10	1.39	SV1	20101122	pool	pool
SAT1	VNT	SAT1 SAR 9/81	SAT1 SAR 2/10	1.73	SV1	20101122	pool	pool
SAT1	VNT	SAT1 BOT 1/06	SAT1 KNP 3/03	1.99	SV1	20110214	pool	pool
SAT1	VNT	SAT1 KNP 196/91	SAT1 KNP 3/03	1.77	SV1	20110214	pool	pool
SAT1	VNT	SAT1 ZAM 1/06	SAT1 KNP 3/03	1.73	SV1	20110214	pool	pool
SAT1	VNT	SAT1 SAR 9/81	SAT1 KNP 3/03	1.83	SV1	20110214	pool	pool
SAT1	VNT	SAT1 BOT 1/06	SAT1 KNP 3/03	2.06	SV2	20100614	pool	pool
SAT1	VNT	SAT1 KNP 196/91	SAT1 KNP 3/03	2.29	SV2	20100614	pool	pool
SAT1	VNT	SAT1 ZAM 1/06	SAT1 KNP 3/03	1.69	SV2	20100614	pool	pool
SAT1	VNT	SAT1 SAR 9/81	SAT1 KNP 3/03	1.49	SV2	20100614	pool	pool
SAT1	VNT	SAT1 BOT 1/06	SAT1 KNP 7/03	2.73	SV1	20100518	pool	pool
SAT1	VNT	SAT1 KNP 196/91	SAT1 KNP 7/03	2.56	SV1	20100518	pool	pool
SAT1	VNT	SAT1 ZAM 1/06	SAT1 KNP 7/03	2.76	SV1	20100518	pool	pool
SAT1	VNT	SAT1 SAR 9/81	SAT1 KNP 7/03	2.97	SV1	20100518	pool	pool
SAT1	VNT	SAT1 BOT 1/06	SAT1 KNP 7/03	2.45	SV1	20100520	pool	pool
SAT1	VNT	SAT1 KNP 196/91	SAT1 KNP 7/03	2.39	SV1	20100520	pool	pool
SAT1	VNT	SAT1 ZAM 1/06	SAT1 KNP 7/03	1.69	SV1	20100520	pool	pool
SAT1	VNT	SAT1 SAR 9/81	SAT1 KNP 7/03	2.05	SV1	20100520	pool	pool
SAT1	VNT	SAT1 BOT 1/06	SAT1 KNP 7/03	2.16	SV3	20100511	pool	pool
SAT1	VNT	SAT1 KNP 196/91	SAT1 KNP 7/03	2.16	SV3	20100511	pool	pool
SAT1	VNT	SAT1 ZAM 1/06	SAT1 KNP 7/03	2.36	SV3	20100511	pool	pool
SAT1	VNT	SAT1 SAR 9/81	SAT1 KNP 7/03	2.46	SV3	20100511	pool	pool
SAT1	VNT	SAT1 BOT 1/06	SAT1 KNP 7/03	2.66	SV3	20100720	pool	pool
SAT1	VNT	SAT1 KNP 196/91	SAT1 KNP 7/03	2.46	SV3	20100720	pool	pool
SAT1	VNT	SAT1 ZAM 1/06	SAT1 KNP 7/03	2.56	SV3	20100720	pool	pool
SAT1	VNT	SAT1 SAR 9/81	SAT1 KNP 7/03	2.76	SV3	20100720	pool	pool
SAT1	VNT	SAT1 BOT 1/06	SAT1 KNP 10/03	1.85	SV1	20101214	pool	pool
SAT1	VNT	SAT1 KNP 196/91	SAT1 KNP 10/03	1.95	SV1	20101214	pool	pool
SAT1	VNT	SAT1 ZAM 1/06	SAT1 KNP 10/03	1.55	SV1	20101214	pool	pool
SAT1	VNT	SAT1 SAR 9/81	SAT1 KNP 10/03	2.42	SV1	20101214	pool	pool
SAT1	VNT	SAT1 BOT 1/06	SAT1 KNP 10/03	1.76	SV2	20110301	pool	pool
SAT1	VNT	SAT1 KNP 196/91	SAT1 KNP 10/03	1.73	SV2	20110301	pool	pool
SAT1	VNT	SAT1 ZAM 1/06	SAT1 KNP 10/03	1.63	SV2	20110301	pool	pool
SAT1	VNT	SAT1 SAR 9/81	SAT1 KNP 10/03	1.67	SV2	20110301	pool	pool
SAT1	VNT	SAT1 BOT 1/06	SAT1 KNP 11/03	2.16	SV1	20110228	pool	pool
SAT1	VNT	SAT1 KNP 196/91	SAT1 KNP 11/03	2.46	SV1	20110228	pool	pool
SAT1	VNT	SAT1 ZAM 1/06	SAT1 KNP 11/03	2.16	SV1	20110228	pool	pool
SAT1	VNT	SAT1 SAR 9/81	SAT1 KNP 11/03	2.06	SV1	20110228	pool	pool
SAT1	VNT	SAT1 BOT 1/06	SAT1 KNP 11/03	2.16	SV2	20110307	pool	pool
SAT1	VNT	SAT1 KNP 196/91	SAT1 KNP 11/03	2.43	SV2	20110307	pool	pool
SAT1	VNT	SAT1 ZAM 1/06	SAT1 KNP 11/03	1.58	SV2	20110307	pool	pool
SAT1	VNT	SAT1 SAR 9/81	SAT1 KNP 11/03	1.93	SV2	20110307	pool	pool
SAT1	VNT	SAT1 BOT 1/06	SAT1 KNP 11/03	2.46	SV3	20100312	pool	pool
SAT1	VNT	SAT1 KNP 196/91	SAT1 KNP 11/03	1.56	SV3	20100312	pool	pool
SAT1	VNT	SAT1 ZAM 1/06	SAT1 KNP 11/03	2.06	SV3	20100312	pool	pool
SAT1	VNT	SAT1 SAR 9/81	SAT1 KNP 11/03	1.95	SV3	20100312	pool	pool
SAT1	VNT	SAT1 BOT 1/06	SAT1 KNP 11/03	1.65	SV3	20100618	pool	pool
SAT1	VNT	SAT1 KNP 196/91	SAT1 KNP 11/03	2.26	SV3	20100618	pool	pool
SAT1	VNT	SAT1 ZAM 1/06	SAT1 KNP 11/03	2.26	SV3	20100618	pool	pool
SAT1	VNT	SAT1 SAR 9/81	SAT1 KNP 11/03	2.06	SV3	20100618	pool	pool
SAT1	VNT	SAT1 BOT 1/06	SAT1 KNP 196/91	2.86	SV1	20100528	pool	pool
SAT1	VNT	SAT1 KNP 196/91	SAT1 KNP 196/91	2.66	SV1	20100528	pool	pool
SAT1	VNT	SAT1 ZAM 1/06	SAT1 KNP 196/91	2.66	SV1	20100528	pool	pool
SAT1	VNT	SAT1 SAR 9/81	SAT1 KNP 196/91	2.76	SV1	20100528	pool	pool
SAT1	VNT	SAT1 BOT 1/06	SAT1 KNP 196/91	2.85	SV1	20100531	pool	pool
SAT1	VNT	SAT1 KNP 196/91	SAT1 KNP 196/91	2.72	SV1	20100531	pool	pool
SAT1	VNT	SAT1 ZAM 1/06	SAT1 KNP 196/91	2.54	SV1	20100531	pool	pool
SAT1	VNT	SAT1 SAR 9/81	SAT1 KNP 196/91	2.69	SV1	20100531	pool	pool
SAT1	VNT	SAT1 BOT 1/06	SAT1 KNP 196/91	2.35	SV2	20100614	pool	pool
SAT1	VNT	SAT1 KNP 196/91	SAT1 KNP 196/91	2.43	SV2	20100614	pool	pool
SAT1	VNT	SAT1 ZAM 1/06	SAT1 KNP 196/91	2.41	SV2	20100614	pool	pool
SAT1	VNT	SAT1 SAR 9/81	SAT1 KNP 196/91	2.21	SV2	20100614	pool	pool
SAT1	VNT	SAT1 BOT 1/06	SAT1 KNP 196/91	2.26	SV3	20100315	pool	pool
SAT1	VNT	SAT1 KNP 196/91	SAT1 KNP 196/91	2.26	SV3	20100315	pool	pool
SAT1	VNT	SAT1 ZAM 1/06	SAT1 KNP 196/91	1.95	SV3	20100315	pool	pool
SAT1	VNT	SAT1 SAR 9/81	SAT1 KNP 196/91	2.36	SV3	20100315	pool	pool
SAT1	VNT	SAT1 BOT 1/06	SAT1 KNP 196/91	2.36	SV3	20100419	pool	pool
SAT1	VNT	SAT1 KNP 196/91	SAT1 KNP 196/91	2.46	SV3	20100419	pool	pool
SAT1	VNT	SAT1 ZAM 1/06	SAT1 KNP 196/91	1.86	SV3	20100419	pool	pool
SAT1	VNT	SAT1 SAR 9/81	SAT1 KNP 196/91	2.46	SV3	20100419	pool	pool
SAT1	VNT	SAT1 BOT 1/06	SAT1 KNP 196/91	2.26	SV3	20100524	pool	pool
SAT1	VNT	SAT1 KNP 196/91	SAT1 KNP 196/91	2.36	SV3	20100524	pool	pool
SAT1	VNT	SAT1 ZAM 1/06	SAT1 KNP 196/91	1.76	SV3	20100524	pool	pool
SAT1	VNT	SAT1 SAR 9/81	SAT1 KNP 196/91	2.46	SV3	20100524	pool	pool
SAT1	VNT	SAT1 BOT 1/06	SAT1 BOT 2/98	2.2	SV1	20100611	pool	pool
SAT1	VNT	SAT1 KNP 196/91	SAT1 BOT 2/98	2.05	SV1	20100611	pool	pool
SAT1	VNT	SAT1 ZAM 1/06	SAT1 BOT 2/98	2.06	SV1	20100611	pool	pool
SAT1	VNT	SAT1 SAR 9/81	SAT1 BOT 2/98	2.54	SV1	20100611	pool	pool
SAT1	VNT	SAT1 BOT 1/06	SAT1 BOT 2/98	2.23	SV2	20100611	pool	pool
SAT1	VNT	SAT1 KNP 196/91	SAT1 BOT 2/98	2.28	SV2	20100611	pool	pool
SAT1	VNT	SAT1 ZAM 1/06	SAT1 BOT 2/98	2.22	SV2	20100611	pool	pool
SAT1	VNT	SAT1 SAR 9/81	SAT1 BOT 2/98	2.63	SV2	20100611	pool	pool
SAT1	VNT	SAT1 BOT 1/06	SAT1 BOT 2/98	2.06	SV3	20100510	pool	pool
SAT1	VNT	SAT1 KNP 196/91	SAT1 BOT 2/98	1.95	SV3	20100510	pool	pool
SAT1	VNT	SAT1 ZAM 1/06	SAT1 BOT 2/98	1.76	SV3	20100510	pool	pool
SAT1	VNT	SAT1 SAR 9/81	SAT1 BOT 2/98	1.86	SV3	20100510	pool	pool
SAT1	VNT	SAT1 BOT 1/06	SAT1 BOT 2/98	2.16	SV3	20100720	pool	pool
SAT1	VNT	SAT1 KNP 196/91	SAT1 BOT 2/98	1.95	SV3	20100720	pool	pool
SAT1	VNT	SAT1 ZAM 1/06	SAT1 BOT 2/98	1.86	SV3	20100720	pool	pool
SAT1	VNT	SAT1 SAR 9/81	SAT1 BOT 2/98	2.06	SV3	20100720	pool	pool
SAT1	VNT	SAT1 BOT 1/06	SAT1 BOT 1/06	2.56	SV1	20100614	pool	pool
SAT1	VNT	SAT1 KNP 196/91	SAT1 BOT 1/06	1.95	SV1	20100614	pool	pool
SAT1	VNT	SAT1 ZAM 1/06	SAT1 BOT 1/06	1.65	SV1	20100614	pool	pool
SAT1	VNT	SAT1 SAR 9/81	SAT1 BOT 1/06	2.06	SV1	20100614	pool	pool
SAT1	VNT	SAT1 BOT 1/06	SAT1 BOT 1/06	2.96	SV2	20100520	pool	pool
SAT1	VNT	SAT1 KNP 196/91	SAT1 BOT 1/06	2.46	SV2	20100520	pool	pool
SAT1	VNT	SAT1 ZAM 1/06	SAT1 BOT 1/06	2.36	SV2	20100520	pool	pool
SAT1	VNT	SAT1 SAR 9/81	SAT1 BOT 1/06	2.66	SV2	20100520	pool	pool
SAT1	VNT	SAT1 BOT 1/06	SAT1 BOT 1/06	2.46	SV3	20100316	pool	pool
SAT1	VNT	SAT1 KNP 196/91	SAT1 BOT 1/06	1.86	SV3	20100316	pool	pool
SAT1	VNT	SAT1 ZAM 1/06	SAT1 BOT 1/06	1.76	SV3	20100316	pool	pool
SAT1	VNT	SAT1 SAR 9/81	SAT1 BOT 1/06	2.16	SV3	20100316	pool	pool
SAT1	VNT	SAT1 BOT 1/06	SAT1 BOT 1/06	2.86	SV3	20100525	pool	pool
SAT1	VNT	SAT1 KNP 196/91	SAT1 BOT 1/06	1.86	SV3	20100525	pool	pool
SAT1	VNT	SAT1 ZAM 1/06	SAT1 BOT 1/06	1.56	SV3	20100525	pool	pool
SAT1	VNT	SAT1 SAR 9/81	SAT1 BOT 1/06	2.06	SV3	20100525	pool	pool
SAT1	VNT	SAT1 BOT 1/06	SAT1 ZIM 3/03	1.55	SV1	20100716	pool	pool
SAT1	VNT	SAT1 KNP 196/91	SAT1 ZIM 3/03	1.98	SV1	20100716	pool	pool
SAT1	VNT	SAT1 ZAM 1/06	SAT1 ZIM 3/03	1.26	SV1	20100716	pool	pool
SAT1	VNT	SAT1 SAR 9/81	SAT1 ZIM 3/03	1.76	SV1	20100716	pool	pool
SAT1	VNT	SAT1 BOT 1/06	SAT1 ZIM 3/03	2.77	SV1	20100719	pool	pool
SAT1	VNT	SAT1 KNP 196/91	SAT1 ZIM 3/03	2.42	SV1	20100719	pool	pool
SAT1	VNT	SAT1 ZAM 1/06	SAT1 ZIM 3/03	2.2	SV1	20100719	pool	pool
SAT1	VNT	SAT1 SAR 9/81	SAT1 ZIM 3/03	2.85	SV1	20100719	pool	pool
SAT1	VNT	SAT1 BOT 1/06	SAT1 ZIM 11/03	2.11	SV1	20100723	pool	pool
SAT1	VNT	SAT1 KNP 196/91	SAT1 ZIM 11/03	1.93	SV1	20100723	pool	pool
SAT1	VNT	SAT1 ZAM 1/06	SAT1 ZIM 11/03	1.64	SV1	20100723	pool	pool
SAT1	VNT	SAT1 SAR 9/81	SAT1 ZIM 11/03	2.33	SV1	20100723	pool	pool
SAT1	VNT	SAT1 BOT 1/06	SAT1 ZIM 11/03	2.46	SV2	20110322	pool	pool
SAT1	VNT	SAT1 KNP 196/91	SAT1 ZIM 11/03	2.46	SV2	20110322	pool	pool
SAT1	VNT	SAT1 ZAM 1/06	SAT1 ZIM 11/03	2.26	SV2	20110322	pool	pool
SAT1	VNT	SAT1 SAR 9/81	SAT1 ZIM 11/03	2.26	SV2	20110322	pool	pool
SAT1	VNT	SAT1 BOT 1/06	SAT1 ZIM 3/95	2.04	SV1	20110308	pool	pool
SAT1	VNT	SAT1 KNP 196/91	SAT1 ZIM 3/95	2.33	SV1	20110308	pool	pool
SAT1	VNT	SAT1 ZAM 1/06	SAT1 ZIM 3/95	1.69	SV1	20110308	pool	pool
SAT1	VNT	SAT1 SAR 9/81	SAT1 ZIM 3/95	2.02	SV1	20110308	pool	pool
SAT1	VNT	SAT1 BOT 1/06	SAT1 ZIM 3/95	1.83	SV2	20110228	pool	pool
SAT1	VNT	SAT1 KNP 196/91	SAT1 ZIM 3/95	2.43	SV2	20110228	pool	pool
SAT1	VNT	SAT1 ZAM 1/06	SAT1 ZIM 3/95	1.4	SV2	20110228	pool	pool
SAT1	VNT	SAT1 SAR 9/81	SAT1 ZIM 3/95	2	SV2	20110228	pool	pool
SAT1	VNT	SAT1 BOT 1/06	SAT1 ZIM 14/98	1.62	SV1	20100709	pool	pool
SAT1	VNT	SAT1 KNP 196/91	SAT1 ZIM 14/98	1.42	SV1	20100709	pool	pool
SAT1	VNT	SAT1 ZAM 1/06	SAT1 ZIM 14/98	1.87	SV1	20100709	pool	pool
SAT1	VNT	SAT1 SAR 9/81	SAT1 ZIM 14/98	1.81	SV1	20100709	pool	pool
SAT1	VNT	SAT1 BOT 1/06	SAT1 ZIM 14/98	2.33	SV1	20100525	pool	pool
SAT1	VNT	SAT1 KNP 196/91	SAT1 ZIM 14/98	2.45	SV1	20100525	pool	pool
SAT1	VNT	SAT1 ZAM 1/06	SAT1 ZIM 14/98	2.3	SV1	20100525	pool	pool
SAT1	VNT	SAT1 SAR 9/81	SAT1 ZIM 14/98	2.51	SV1	20100525	pool	pool
SAT1	VNT	SAT1 BOT 1/06	SAT1 ZIM 14/98	2.02	SV2	20100511	pool	pool
SAT1	VNT	SAT1 KNP 196/91	SAT1 ZIM 14/98	1.95	SV2	20100511	pool	pool
SAT1	VNT	SAT1 ZAM 1/06	SAT1 ZIM 14/98	2.23	SV2	20100511	pool	pool
SAT1	VNT	SAT1 SAR 9/81	SAT1 ZIM 14/98	1.52	SV2	20100511	pool	pool
SAT1	VNT	SAT1 BOT 1/06	SAT1 MAL 1/85	2.92	SV1	20110221	pool	pool
SAT1	VNT	SAT1 KNP 196/91	SAT1 MAL 1/85	2.61	SV1	20110221	pool	pool
SAT1	VNT	SAT1 ZAM 1/06	SAT1 MAL 1/85	2.52	SV1	20110221	pool	pool
SAT1	VNT	SAT1 SAR 9/81	SAT1 MAL 1/85	2.82	SV1	20110221	pool	pool
SAT1	VNT	SAT1 BOT 1/06	SAT1 MAL 1/85	2.34	SV2	20100607	pool	pool
SAT1	VNT	SAT1 KNP 196/91	SAT1 MAL 1/85	2.3	SV2	20100607	pool	pool
SAT1	VNT	SAT1 ZAM 1/06	SAT1 MAL 1/85	2.12	SV2	20100607	pool	pool
SAT1	VNT	SAT1 SAR 9/81	SAT1 MAL 1/85	2.74	SV2	20100607	pool	pool
SAT1	VNT	SAT1 BOT 1/06	SAT1 MAL 1/85	1.86	SV3	20100615	pool	pool
SAT1	VNT	SAT1 KNP 196/91	SAT1 MAL 1/85	1.86	SV3	20100615	pool	pool
SAT1	VNT	SAT1 ZAM 1/06	SAT1 MAL 1/85	1.86	SV3	20100615	pool	pool
SAT1	VNT	SAT1 SAR 9/81	SAT1 MAL 1/85	2.16	SV3	20100615	pool	pool
SAT1	VNT	SAT1 BOT 1/06	SAT1 TAN 2/99	2.26	SV1	20110314	pool	pool
SAT1	VNT	SAT1 KNP 196/91	SAT1 TAN 2/99	1.86	SV1	20110314	pool	pool
SAT1	VNT	SAT1 ZAM 1/06	SAT1 TAN 2/99	2.16	SV1	20110314	pool	pool
SAT1	VNT	SAT1 SAR 9/81	SAT1 TAN 2/99	1.65	SV1	20110314	pool	pool
SAT1	VNT	SAT1 BOT 1/06	SAT1 TAN 2/99	1.65	SV2	20110315	pool	pool
SAT1	VNT	SAT1 KNP 196/91	SAT1 TAN 2/99	1.76	SV2	20110315	pool	pool
SAT1	VNT	SAT1 ZAM 1/06	SAT1 TAN 2/99	1.86	SV2	20110315	pool	pool
SAT1	VNT	SAT1 SAR 9/81	SAT1 TAN 2/99	1.65	SV2	20110315	pool	pool
SAT1	VNT	SAT1 BOT 1/06	SAT1 MOZ 1/02	1.77	SV1	20110315	pool	pool
SAT1	VNT	SAT1 KNP 196/91	SAT1 MOZ 1/02	1.57	SV1	20110315	pool	pool
SAT1	VNT	SAT1 ZAM 1/06	SAT1 MOZ 1/02	1.9	SV1	20110315	pool	pool
SAT1	VNT	SAT1 SAR 9/81	SAT1 MOZ 1/02	1.68	SV1	20110315	pool	pool
SAT1	VNT	SAT1 BOT 1/06	SAT1 MOZ 1/02	1.69	SV2	20110314	pool	pool
SAT1	VNT	SAT1 KNP 196/91	SAT1 MOZ 1/02	1.45	SV2	20110314	pool	pool
SAT1	VNT	SAT1 ZAM 1/06	SAT1 MOZ 1/02	1.45	SV2	20110314	pool	pool
SAT1	VNT	SAT1 SAR 9/81	SAT1 MOZ 1/02	1.15	SV2	20110314	pool	pool
SAT1	VNT	SAT1 BOT 1/06	SAT1 ZAM 1/06	1.36	SV1	20100706	pool	pool
SAT1	VNT	SAT1 KNP 196/91	SAT1 ZAM 1/06	1.45	SV1	20100706	pool	pool
SAT1	VNT	SAT1 ZAM 1/06	SAT1 ZAM 1/06	1.82	SV1	20100706	pool	pool
SAT1	VNT	SAT1 SAR 9/81	SAT1 ZAM 1/06	1.16	SV1	20100706	pool	pool
SAT1	VNT	SAT1 BOT 1/06	SAT1 ZAM 1/06	2.67	SV2	20100719	pool	pool
SAT1	VNT	SAT1 KNP 196/91	SAT1 ZAM 1/06	2.37	SV2	20100719	pool	pool
SAT1	VNT	SAT1 ZAM 1/06	SAT1 ZAM 1/06	2.94	SV2	20100719	pool	pool
SAT1	VNT	SAT1 SAR 9/81	SAT1 ZAM 1/06	2.03	SV2	20100719	pool	pool
SAT1	VNT	SAT1 BOT 1/06	SAT1 ZAM 1/06	2.26	SV3	20100316	pool	pool
SAT1	VNT	SAT1 KNP 196/91	SAT1 ZAM 1/06	1.76	SV3	20100316	pool	pool
SAT1	VNT	SAT1 ZAM 1/06	SAT1 ZAM 1/06	2.66	SV3	20100316	pool	pool
SAT1	VNT	SAT1 SAR 9/81	SAT1 ZAM 1/06	1.65	SV3	20100316	pool	pool
SAT1	VNT	SAT1 BOT 1/06	SAT1 ZAM 1/06	2.06	SV3	20100525	pool	pool
SAT1	VNT	SAT1 KNP 196/91	SAT1 ZAM 1/06	1.76	SV3	20100525	pool	pool
SAT1	VNT	SAT1 ZAM 1/06	SAT1 ZAM 1/06	2.66	SV3	20100525	pool	pool
SAT1	VNT	SAT1 SAR 9/81	SAT1 ZAM 1/06	2.06	SV3	20100525	pool	pool
SAT1	VNT	SAT1 BOT 1/06	SAT1 ZAM 2/93	1.13	SV1	20110307	pool	pool
SAT1	VNT	SAT1 KNP 196/91	SAT1 ZAM 2/93	1.8	SV1	20110307	pool	pool
SAT1	VNT	SAT1 ZAM 1/06	SAT1 ZAM 2/93	1.69	SV1	20110307	pool	pool
SAT1	VNT	SAT1 SAR 9/81	SAT1 ZAM 2/93	1.67	SV1	20110307	pool	pool
SAT1	VNT	SAT1 BOT 1/06	SAT1 ZAM 2/93	1.02	SV1	20110307	pool	pool
SAT1	VNT	SAT1 KNP 196/91	SAT1 ZAM 2/93	1.24	SV1	20110307	pool	pool
SAT1	VNT	SAT1 ZAM 1/06	SAT1 ZAM 2/93	1.98	SV1	20110307	pool	pool
SAT1	VNT	SAT1 SAR 9/81	SAT1 ZAM 2/93	1.95	SV1	20110307	pool	pool
SAT1	VNT	SAT1 BOT 1/06	SAT1 NAM 1/10	1.55	SV1	20110301	pool	pool
SAT1	VNT	SAT1 KNP 196/91	SAT1 NAM 1/10	1.7	SV1	20110301	pool	pool
SAT1	VNT	SAT1 ZAM 1/06	SAT1 NAM 1/10	1.7	SV1	20110301	pool	pool
SAT1	VNT	SAT1 SAR 9/81	SAT1 NAM 1/10	1.48	SV1	20110301	pool	pool
SAT1	VNT	SAT1 BOT 1/06	SAT1 NAM 1/10	1.56	SV2	20110308	pool	pool
SAT1	VNT	SAT1 KNP 196/91	SAT1 NAM 1/10	1.86	SV2	20110308	pool	pool
SAT1	VNT	SAT1 ZAM 1/06	SAT1 NAM 1/10	1.26	SV2	20110308	pool	pool
SAT1	VNT	SAT1 SAR 9/81	SAT1 NAM 1/10	1.95	SV2	20110308	pool	pool
SAT1	VNT	SAT1 BOT 1/06	SAT1 NAM 1/10	1.95	SV3	20100716	pool	pool
SAT1	VNT	SAT1 KNP 196/91	SAT1 NAM 1/10	1.86	SV3	20100716	pool	pool
SAT1	VNT	SAT1 ZAM 1/06	SAT1 NAM 1/10	1.56	SV3	20100716	pool	pool
SAT1	VNT	SAT1 SAR 9/81	SAT1 NAM 1/10	1.76	SV3	20100716	pool	pool
SAT1	VNT	SAT1 BOT 1/06	SAT1 NAM 272/98	2.26	SV1	20110225	pool	pool
SAT1	VNT	SAT1 KNP 196/91	SAT1 NAM 272/98	2.86	SV1	20110225	pool	pool
SAT1	VNT	SAT1 ZAM 1/06	SAT1 NAM 272/98	1.65	SV1	20110225	pool	pool
SAT1	VNT	SAT1 SAR 9/81	SAT1 NAM 272/98	2.26	SV1	20110225	pool	pool
SAT1	VNT	SAT1 BOT 1/06	SAT1 NAM 272/98	2.46	SV1	20110225	pool	pool
SAT1	VNT	SAT1 KNP 196/91	SAT1 NAM 272/98	1.76	SV1	20110225	pool	pool
SAT1	VNT	SAT1 ZAM 1/06	SAT1 NAM 272/98	1.56	SV1	20110225	pool	pool
SAT1	VNT	SAT1 SAR 9/81	SAT1 NAM 272/98	2.06	SV1	20110225	pool	pool
SAT1	VNT	SAT1 BOT 1/06	SAT1 NAM 308/98	3.07	SV4	20100426	pool	pool
SAT1	VNT	SAT1 KNP 196/91	SAT1 NAM 308/98	2.62	SV4	20100426	pool	pool
SAT1	VNT	SAT1 ZAM 1/06	SAT1 NAM 308/98	2.39	SV4	20100426	pool	pool
SAT1	VNT	SAT1 SAR 9/81	SAT1 NAM 308/98	1.45	SV4	20100426	pool	pool
SAT1	VNT	SAT1 BOT 1/06	SAT1 NAM 308/98	2.65	SV2	20100524	pool	pool
SAT1	VNT	SAT1 KNP 196/91	SAT1 NAM 308/98	2.08	SV2	20100524	pool	pool
SAT1	VNT	SAT1 ZAM 1/06	SAT1 NAM 308/98	1.34	SV2	20100524	pool	pool
SAT1	VNT	SAT1 SAR 9/81	SAT1 NAM 308/98	1.73	SV2	20100524	pool	pool
SAT1	VNT	SAT1 BOT 1/06	SAT1 NAM 308/98	2.86	SV3	20100517	pool	pool
SAT1	VNT	SAT1 KNP 196/91	SAT1 NAM 308/98	2.36	SV3	20100517	pool	pool
SAT1	VNT	SAT1 ZAM 1/06	SAT1 NAM 308/98	2.16	SV3	20100517	pool	pool
SAT1	VNT	SAT1 SAR 9/81	SAT1 NAM 308/98	2.06	SV3	20100517	pool	pool
